# Supplementary material for: Tetra­aqua­bis­[1-(3-carb­oxy­phen­yl)-4,4′-bipyridin-1-ium-κN 1′]zinc bis­(4,5-carb­oxy­benzene-1,2-dicarboxyl­ate) 2.5-hydrate
Source: Acta Crystallogr Sect E Struct Rep Online. 2011 Nov 5;67(Pt 12):m1701–2. doi: 10.1107/S1600536811045156 (PMC3238626; doi:10.1107/S1600536811045156)
Supplement: Supplementary file 1 [file e-67-m1701-sup1.cif]

##############################################################################
#                                                                            #
# This CIF contains the data in a paper accepted for publication in          #
# Acta Crystallographica Section E. It conforms to the requirements of       #
# Notes for Authors for Acta Crystallographica Section E, and has been       #
# peer reviewed under the auspices of the IUCr Commission on Journals.       #
#                                                                            #
# Full details of the Crystallographic Information File format               #
# are given in the paper "The Crystallographic Information File (CIF):       #
# a New Standard Archive File for Crystallography" by S. R. Hall, F. H.      #
# Allen and I. D. Brown [Acta Cryst. (1991), A47, 655-685].                  #
#                                                                            #
# The current version of the core CIF dictionary is obtainable from          #
# ftp://ftp.iucr.org/pub/cif_core.dic.                                       #
#                                                                            #
# Software is freely available for graphical display of the structure(s)     #
# in this CIF. For information consult the CIF software page                 #
# http://www.iucr.org/resources/cif/software.                                #
#                                                                            #
# This file may be used for bona fide research purposes within the           #
# scientific community so long as proper attribution is given to the journal # 
# article from which it was obtained.                                        #
#                                                                            #
##############################################################################
data_global
_audit_creation_method     'form.cif (version 2.0)'
_journal_data_validation_number     ?
_journal_date_recd_electronic     2011-08-23
_journal_date_accepted     2011-10-27
_journal_name_full     'Acta Crystallographica, Section E'
_journal_year     2011
_journal_volume     67
_journal_issue     12
_journal_page_first     m1701
_journal_page_last     m1702
_journal_paper_category     QM
_journal_coeditor_code     HY2468
_publ_contact_author_name     'Fu, Zhiyong'
_publ_contact_author_address
;
School of Chemistry and Chemical Engineering
South China University of Technology
Guangzhou
People's Republic of China
;
_publ_contact_author_email     zyfu@scut.edu.cn
_publ_contact_author_fax     '86-20-87112906'
_publ_contact_author_phone     '86-20-87113586'
_publ_section_title
;
Tetraaquabis[1-(3-carboxyphenyl)-4,4'-bipyridin-1-ium-\k<i>N</i>^1'^]zinc
bis(4,5-carboxybenzene-1,2-dicarboxylate) 2.5-hydrate
;
loop_
    _publ_author_name
    _publ_author_address
    'Zhang, Jie'
;
Key Lab for Fuel Cell Technology of Guangdong Province
School of Chemistry and Chemical Engineering
South China University of Technology
Guangzhou
People's Republic of China
;
    'Tan, Yi'
;
Key Lab for Fuel Cell Technology of Guangdong Province
School of Chemistry and Chemical Engineering
South China University of Technology
Guangzhou
People's Republic of China
;
    'Fu, Zhiyong'
;
Key Lab for Fuel Cell Technology of Guangdong Province
School of Chemistry and Chemical Engineering
South China University of Technology
Guangzhou
People's Republic of China
;
data_I
_audit_creation_method     SHELXL-97
_chemical_name_systematic
;
Tetraaquabis[1-(3-carboxyphenyl)-4,4'-bipyridin-1-ium-\k<i>N</i>^1'^]zinc
bis(4,5-carboxybenzene-1,2-dicarboxylate) 2.5-hydrate
;
_chemical_name_common     ?
_chemical_formula_moiety     'C34 H34 N4 O8 Zn 4+, 2(C10 H4 O8 2-), 2.5(H2 O)'
_chemical_formula_sum     'C54 H47 N4 O26.5 Zn'
_chemical_formula_iupac
                           '[Zn (C17 H13 N2 O2)2 (H2 O)4] (C10 H4 O8)2, 2.5H2 O'
_chemical_formula_weight     1241.33
_chemical_melting_point     ?
_symmetry_cell_setting     monoclinic
_symmetry_space_group_name_H-M     'P 21/c'
_symmetry_space_group_name_Hall     '-P 2ybc'
loop_
    _symmetry_equiv_pos_as_xyz
    'x, y, z'
    '-x, y+1/2, -z+1/2'
    '-x, -y, -z'
    'x, -y-1/2, z-1/2'
_cell_length_a     7.5476(2)
_cell_length_b     19.5528(4)
_cell_length_c     19.2752(4)
_cell_angle_alpha     90.00
_cell_angle_beta     110.431(2)
_cell_angle_gamma     90.00
_cell_volume     2665.63(10)
_cell_formula_units_Z     2
_cell_measurement_reflns_used     4867
_cell_measurement_theta_min     3.06
_cell_measurement_theta_max     25.35
_cell_measurement_temperature     298(2)
_exptl_crystal_description     block
_exptl_crystal_colour     yellow
_exptl_crystal_size_max     0.43
_exptl_crystal_size_mid     0.41
_exptl_crystal_size_min     0.37
_exptl_crystal_density_diffrn     1.547
_exptl_crystal_density_meas     ?
_exptl_crystal_density_method     'not measured'
_exptl_crystal_F_000     1282
_exptl_absorpt_coefficient_mu     0.559
_exptl_absorpt_correction_type     multi-scan
_exptl_absorpt_process_details     '(SADABS; Sheldrick, 1996)'
_exptl_absorpt_correction_T_min     0.78102
_exptl_absorpt_correction_T_max     0.82506
_exptl_special_details     ?
_diffrn_ambient_temperature     298(2)
_diffrn_radiation_type     MoK\a
_diffrn_radiation_wavelength     0.71073
_diffrn_radiation_source     'fine-focus sealed tube'
_diffrn_radiation_monochromator     graphite
_diffrn_measurement_device_type     'Bruker APEX CCD'
_diffrn_measurement_method     '\f and \w scans'
_diffrn_detector_area_resol_mean     ?
_diffrn_reflns_number     25451
_diffrn_reflns_av_R_equivalents     0.0284
_diffrn_reflns_av_sigmaI/netI     0.0197
_diffrn_reflns_theta_min     3.06
_diffrn_reflns_theta_max     25.35
_diffrn_reflns_theta_full     25.35
_diffrn_measured_fraction_theta_max     0.998
_diffrn_measured_fraction_theta_full     0.998
_diffrn_reflns_limit_h_min     -9
_diffrn_reflns_limit_h_max     8
_diffrn_reflns_limit_k_min     -23
_diffrn_reflns_limit_k_max     23
_diffrn_reflns_limit_l_min     -23
_diffrn_reflns_limit_l_max     23
_diffrn_standards_number     ?
_diffrn_standards_interval_count     ?
_diffrn_standards_interval_time     ?
_diffrn_standards_decay_%     ?
_refine_special_details
;
;
_reflns_number_total     4867
_reflns_number_gt     4250
_reflns_threshold_expression     I>2\s(I)
_refine_ls_structure_factor_coef     Fsqd
_refine_ls_matrix_type     full
_refine_ls_R_factor_all     0.0376
_refine_ls_R_factor_gt     0.0308
_refine_ls_wR_factor_gt     0.0735
_refine_ls_wR_factor_ref     0.0778
_refine_ls_goodness_of_fit_ref     1.058
_refine_ls_restrained_S_all     1.058
_refine_ls_number_reflns     4867
_refine_ls_number_parameters     429
_refine_ls_number_restraints     4
_refine_ls_hydrogen_treatment     mixed
_refine_ls_weighting_scheme     calc
_refine_ls_weighting_details
         'calc w=1/[\s^2^(Fo^2^)+(0.0331P)^2^+1.4430P] where P=(Fo^2^+2Fc^2^)/3'
_atom_sites_solution_hydrogens     geom
_atom_sites_solution_primary     direct
_atom_sites_solution_secondary     difmap
_refine_ls_shift/su_max     0.001
_refine_ls_shift/su_mean     0.000
_refine_diff_density_max     0.285
_refine_diff_density_min     -0.355
_refine_ls_extinction_method     none
_refine_ls_extinction_coef     ?
loop_
    _atom_type_symbol
    _atom_type_description
    _atom_type_scat_dispersion_real
    _atom_type_scat_dispersion_imag
    _atom_type_scat_source
    'C' 'C' 0.0033 0.0016
                         'International Tables Vol C Tables 4.2.6.8 and 6.1.1.4'
    'H' 'H' 0.0000 0.0000
                         'International Tables Vol C Tables 4.2.6.8 and 6.1.1.4'
    'N' 'N' 0.0061 0.0033
                         'International Tables Vol C Tables 4.2.6.8 and 6.1.1.4'
    'O' 'O' 0.0106 0.0060
                         'International Tables Vol C Tables 4.2.6.8 and 6.1.1.4'
    'Zn' 'Zn' 0.2839 1.4301
                         'International Tables Vol C Tables 4.2.6.8 and 6.1.1.4'
_computing_data_collection     'SMART (Bruker, 2007)'
_computing_cell_refinement     'SAINT (Bruker, 2007)'
_computing_data_reduction     'SAINT (Bruker, 2007)'
_computing_structure_solution     'SHELXS97 (Sheldrick, 2008)'
_computing_structure_refinement     'SHELXL97 (Sheldrick, 2008)'
_computing_molecular_graphics     'DIAMOND (Brandenburg, 1999)'
_computing_publication_material     'SHELXTL (Sheldrick, 2008)'
loop_
    _atom_site_type_symbol
    _atom_site_label
    _atom_site_fract_x
    _atom_site_fract_y
    _atom_site_fract_z
    _atom_site_U_iso_or_equiv
    _atom_site_adp_type
    _atom_site_calc_flag
    _atom_site_refinement_flags
    _atom_site_occupancy
    _atom_site_symmetry_multiplicity
    _atom_site_disorder_assembly
    _atom_site_disorder_group
    Zn Zn1 0.5000 0.5000 0.5000 0.02391(9) Uani d S 1 2 . .
    O O1 0.5186(2) 1.24085(7) 0.33078(8) 0.0434(4) Uani d . 1 1 . .
    H H7 0.583(4) 1.2716(14) 0.3626(15) 0.065 Uiso d . 1 1 . .
    O O2 0.6136(2) 1.16786(7) 0.42474(8) 0.0513(4) Uani d . 1 1 . .
    O O3 0.80086(19) 0.50774(7) 0.53939(8) 0.0327(3) Uani d . 1 1 . .
    H H1 0.844(3) 0.4741(13) 0.5221(13) 0.049 Uiso d . 1 1 . .
    H H2 0.855(3) 0.5404(13) 0.5307(13) 0.049 Uiso d . 1 1 . .
    O O4 0.4919(2) 0.53685(7) 0.60006(8) 0.0344(3) Uani d . 1 1 . .
    H H3 0.591(4) 0.5432(13) 0.6368(14) 0.052 Uiso d . 1 1 . .
    H H4 0.423(3) 0.5747(13) 0.5993(13) 0.052 Uiso d . 1 1 . .
    O O5 0.7710(4) 0.55277(9) 0.05365(11) 0.0879(8) Uani d . 1 1 . .
    O O6 0.7924(2) 0.53366(8) -0.05325(9) 0.0507(4) Uani d D 1 1 . .
    H H9 0.819(4) 0.5542(14) -0.0882(13) 0.076 Uiso d D 1 1 . .
    O O7 0.8657(3) 0.59789(8) -0.14700(9) 0.0702(6) Uani d . 1 1 . .
    O O8 0.9161(2) 0.70368(8) -0.17320(7) 0.0464(4) Uani d . 1 1 . .
    O O9 0.9545(2) 0.74468(7) 0.20592(7) 0.0419(4) Uani d . 1 1 . .
    H H8 0.939(4) 0.7691(13) 0.2399(15) 0.063 Uiso d . 1 1 . .
    O O10 0.9735(2) 0.84566(7) 0.15526(8) 0.0444(4) Uani d . 1 1 . .
    O O11 1.04737(18) 0.89852(6) 0.00847(7) 0.0349(3) Uani d . 1 1 . .
    O O12 1.29187(17) 0.84798(6) 0.09494(7) 0.0313(3) Uani d . 1 1 . .
    O O13 0.8157(3) 0.95061(10) 0.21503(10) 0.0555(4) Uani d . 1 1 . .
    H H5 0.872(5) 0.9152(19) 0.199(2) 0.105(13) Uiso d . 1 1 . .
    H H6 0.816(5) 0.9357(17) 0.257(2) 0.097(12) Uiso d D 1 1 . .
    O O14 0.8680(18) 1.0750(5) 0.2965(6) 0.109(3) Uani d PD 0.25 1 . .
    H H10 0.91(3) 1.062(10) 0.340(4) 0.163 Uiso d PD 0.25 1 . .
    H H11 0.798(10) 1.044(3) 0.275(10) 0.163 Uiso d PD 0.25 1 . .
    N N1 0.4598(2) 0.60196(7) 0.45273(8) 0.0267(3) Uani d . 1 1 . .
    N N2 0.3534(2) 0.93790(7) 0.31154(8) 0.0253(3) Uani d . 1 1 . .
    C C1 0.3529(3) 0.61428(9) 0.38216(11) 0.0359(4) Uani d . 1 1 . .
    H H1A 0.2941 0.5775 0.3525 0.043 Uiso calc R 1 1 . .
    C C2 0.3255(3) 0.67884(9) 0.35108(11) 0.0360(4) Uani d . 1 1 . .
    H H2A 0.2528 0.6848 0.3014 0.043 Uiso calc R 1 1 . .
    C C3 0.5401(3) 0.65598(9) 0.49434(10) 0.0299(4) Uani d . 1 1 . .
    H H3A 0.6167 0.6485 0.5433 0.036 Uiso calc R 1 1 . .
    C C4 0.5151(3) 0.72233(9) 0.46828(10) 0.0301(4) Uani d . 1 1 . .
    H H4A 0.5702 0.7584 0.4999 0.036 Uiso calc R 1 1 . .
    C C5 0.4079(2) 0.73488(8) 0.39504(10) 0.0253(4) Uani d . 1 1 . .
    C C6 0.3860(2) 0.80580(9) 0.36554(10) 0.0256(4) Uani d . 1 1 . .
    C C7 0.3945(3) 0.81976(9) 0.29649(10) 0.0340(4) Uani d . 1 1 . .
    H H7A 0.4100 0.7841 0.2672 0.041 Uiso calc R 1 1 . .
    C C8 0.3803(3) 0.88552(9) 0.27086(10) 0.0343(4) Uani d . 1 1 . .
    H H8A 0.3893 0.8942 0.2248 0.041 Uiso calc R 1 1 . .
    C C9 0.3598(3) 0.86071(9) 0.40711(10) 0.0284(4) Uani d . 1 1 . .
    H H9A 0.3547 0.8532 0.4540 0.034 Uiso calc R 1 1 . .
    C C10 0.3416(3) 0.92569(9) 0.37883(10) 0.0288(4) Uani d . 1 1 . .
    H H10A 0.3208 0.9619 0.4063 0.035 Uiso calc R 1 1 . .
    C C12 0.3409(3) 1.00795(8) 0.28392(10) 0.0263(4) Uani d . 1 1 . .
    C C13 0.2324(3) 1.02160(10) 0.21080(10) 0.0355(4) Uani d . 1 1 . .
    H H13A 0.1684 0.9866 0.1793 0.043 Uiso calc R 1 1 . .
    C C14 0.2213(3) 1.08835(10) 0.18574(11) 0.0407(5) Uani d . 1 1 . .
    H H14A 0.1504 1.0983 0.1367 0.049 Uiso calc R 1 1 . .
    C C15 0.3149(3) 1.14040(9) 0.23309(10) 0.0330(4) Uani d . 1 1 . .
    H H15A 0.3052 1.1852 0.2160 0.040 Uiso calc R 1 1 . .
    C C16 0.4233(3) 1.12578(9) 0.30622(10) 0.0261(4) Uani d . 1 1 . .
    C C17 0.4371(2) 1.05870(9) 0.33179(9) 0.0265(4) Uani d . 1 1 . .
    H H17A 0.5103 1.0483 0.3805 0.032 Uiso calc R 1 1 . .
    C C18 0.5277(3) 1.17943(9) 0.36038(10) 0.0290(4) Uani d . 1 1 . .
    C C19 0.8122(3) 0.57302(10) 0.00281(12) 0.0367(5) Uani d . 1 1 . .
    C C20 0.8992(3) 0.65999(10) -0.13012(10) 0.0311(4) Uani d . 1 1 . .
    C C21 0.9692(2) 0.78374(9) 0.15265(10) 0.0272(4) Uani d . 1 1 . .
    C C22 1.1268(2) 0.84837(8) 0.04705(9) 0.0240(4) Uani d . 1 1 . .
    C C23 0.8857(2) 0.64591(9) 0.00489(10) 0.0252(4) Uani d . 1 1 . .
    C C24 0.9082(2) 0.67918(9) 0.07170(9) 0.0262(4) Uani d . 1 1 . .
    H H24A 0.8778 0.6557 0.1080 0.031 Uiso calc R 1 1 . .
    C C25 0.9740(2) 0.74564(9) 0.08605(9) 0.0231(4) Uani d . 1 1 . .
    C C26 1.0261(2) 0.78040(8) 0.03287(9) 0.0223(3) Uani d . 1 1 . .
    C C27 0.9965(2) 0.74906(9) -0.03482(9) 0.0245(4) Uani d . 1 1 . .
    H H27A 1.0256 0.7733 -0.0710 0.029 Uiso calc R 1 1 . .
    C C28 0.9254(2) 0.68298(9) -0.05120(9) 0.0237(4) Uani d . 1 1 . .
loop_
    _atom_site_aniso_label
    _atom_site_aniso_U_11
    _atom_site_aniso_U_22
    _atom_site_aniso_U_33
    _atom_site_aniso_U_12
    _atom_site_aniso_U_13
    _atom_site_aniso_U_23
    Zn1 0.03018(16) 0.01496(15) 0.02675(16) 0.00253(11) 0.01013(12) 0.00130(11)
    O1 0.0654(10) 0.0207(7) 0.0339(8) -0.0122(7) 0.0046(7) 0.0038(6)
    O2 0.0864(12) 0.0321(8) 0.0254(8) -0.0156(8) 0.0070(8) 0.0014(6)
    O3 0.0322(7) 0.0228(7) 0.0456(8) -0.0012(6) 0.0167(6) -0.0025(6)
    O4 0.0456(8) 0.0273(7) 0.0299(7) 0.0110(6) 0.0125(6) -0.0006(6)
    O5 0.178(2) 0.0368(10) 0.0895(14) -0.0447(12) 0.0982(16) -0.0147(9)
    O6 0.0767(11) 0.0299(8) 0.0470(9) -0.0207(8) 0.0234(8) -0.0105(7)
    O7 0.1403(18) 0.0379(9) 0.0362(9) -0.0227(10) 0.0359(10) -0.0152(7)
    O8 0.0765(11) 0.0419(9) 0.0260(7) -0.0017(8) 0.0243(7) 0.0016(6)
    O9 0.0714(10) 0.0359(8) 0.0269(7) -0.0035(7) 0.0281(7) -0.0002(6)
    O10 0.0751(11) 0.0284(8) 0.0404(8) -0.0017(7) 0.0335(8) -0.0051(6)
    O11 0.0391(7) 0.0211(7) 0.0442(8) 0.0020(6) 0.0141(6) 0.0095(6)
    O12 0.0334(7) 0.0211(6) 0.0359(7) -0.0047(5) 0.0076(6) 0.0014(5)
    O13 0.0707(11) 0.0586(11) 0.0343(9) 0.0133(9) 0.0147(8) 0.0069(8)
    O14 0.142(9) 0.066(6) 0.087(7) 0.003(6) 0.001(7) -0.007(5)
    N1 0.0324(8) 0.0173(7) 0.0303(8) 0.0015(6) 0.0108(7) 0.0009(6)
    N2 0.0356(8) 0.0162(7) 0.0235(7) 0.0000(6) 0.0094(6) 0.0008(6)
    C1 0.0510(12) 0.0183(9) 0.0312(10) -0.0001(8) 0.0053(9) -0.0028(8)
    C2 0.0529(12) 0.0205(9) 0.0272(10) 0.0028(8) 0.0047(9) 0.0012(8)
    C3 0.0334(10) 0.0235(9) 0.0282(10) -0.0008(8) 0.0051(8) 0.0033(7)
    C4 0.0363(10) 0.0184(9) 0.0313(10) -0.0048(7) 0.0065(8) -0.0022(7)
    C5 0.0310(9) 0.0172(8) 0.0292(9) 0.0023(7) 0.0127(8) 0.0018(7)
    C6 0.0294(9) 0.0187(9) 0.0270(9) -0.0001(7) 0.0078(7) -0.0003(7)
    C7 0.0573(12) 0.0190(9) 0.0288(10) 0.0031(8) 0.0189(9) -0.0033(7)
    C8 0.0582(12) 0.0233(9) 0.0255(10) 0.0008(9) 0.0198(9) -0.0006(8)
    C9 0.0421(10) 0.0215(9) 0.0242(9) 0.0005(8) 0.0148(8) 0.0013(7)
    C10 0.0428(11) 0.0201(9) 0.0268(9) 0.0015(8) 0.0162(8) -0.0028(7)
    C12 0.0360(10) 0.0174(9) 0.0263(9) 0.0006(7) 0.0119(8) 0.0035(7)
    C13 0.0464(11) 0.0254(10) 0.0271(10) -0.0056(8) 0.0032(9) -0.0015(8)
    C14 0.0528(13) 0.0314(11) 0.0254(10) -0.0017(9) -0.0021(9) 0.0072(8)
    C15 0.0443(11) 0.0201(9) 0.0312(10) -0.0003(8) 0.0091(9) 0.0070(8)
    C16 0.0340(9) 0.0198(9) 0.0260(9) 0.0000(7) 0.0123(8) 0.0021(7)
    C17 0.0342(10) 0.0228(9) 0.0217(9) 0.0005(7) 0.0089(7) 0.0030(7)
    C18 0.0393(10) 0.0227(9) 0.0278(10) -0.0021(8) 0.0154(8) 0.0013(7)
    C19 0.0467(12) 0.0244(10) 0.0439(12) -0.0072(9) 0.0221(10) -0.0011(9)
    C20 0.0374(10) 0.0316(10) 0.0240(9) 0.0008(8) 0.0104(8) -0.0018(8)
    C21 0.0280(9) 0.0308(10) 0.0239(9) -0.0018(7) 0.0104(7) 0.0005(7)
    C22 0.0314(9) 0.0191(9) 0.0260(9) -0.0012(7) 0.0157(8) 0.0000(7)
    C23 0.0278(9) 0.0215(9) 0.0267(9) -0.0029(7) 0.0102(7) 0.0004(7)
    C24 0.0311(9) 0.0266(9) 0.0240(9) -0.0022(7) 0.0134(7) 0.0048(7)
    C25 0.0245(8) 0.0241(9) 0.0203(8) -0.0009(7) 0.0073(7) 0.0010(7)
    C26 0.0243(8) 0.0196(8) 0.0232(8) 0.0004(7) 0.0087(7) 0.0018(7)
    C27 0.0301(9) 0.0227(9) 0.0233(9) -0.0012(7) 0.0124(7) 0.0045(7)
    C28 0.0258(9) 0.0234(9) 0.0216(9) 0.0006(7) 0.0077(7) 0.0006(7)
_geom_special_details
;
;
loop_
    _geom_bond_atom_site_label_1
    _geom_bond_atom_site_label_2
    _geom_bond_site_symmetry_2
    _geom_bond_distance
    _geom_bond_publ_flag
    Zn1 O4 . 2.0798(13) ?
    Zn1 O3 . 2.1335(14) ?
    Zn1 N1 . 2.1689(14) ?
    O1 C18 . 1.321(2) ?
    O1 H7 . 0.88(3) ?
    O2 C18 . 1.204(2) ?
    O3 H1 . 0.85(3) ?
    O3 H2 . 0.81(3) ?
    O4 H3 . 0.84(3) ?
    O4 H4 . 0.90(3) ?
    O5 C19 . 1.195(2) ?
    O6 C19 . 1.292(2) ?
    O6 H9 . 0.867(17) ?
    O7 C20 . 1.260(2) ?
    O8 C20 . 1.229(2) ?
    O9 C21 . 1.315(2) ?
    O9 H8 . 0.85(3) ?
    O10 C21 . 1.212(2) ?
    O11 C22 . 1.250(2) ?
    O12 C22 . 1.266(2) ?
    O13 H5 . 0.92(4) ?
    O13 H6 . 0.87(4) ?
    O14 H10 . 0.82(2) ?
    O14 H11 . 0.82(2) ?
    N1 C3 . 1.337(2) ?
    N1 C1 . 1.339(2) ?
    N2 C8 . 1.348(2) ?
    N2 C10 . 1.352(2) ?
    N2 C12 . 1.460(2) ?
    C1 C2 . 1.382(3) ?
    C1 H1A . 0.9300 ?
    C2 C5 . 1.392(3) ?
    C2 H2A . 0.9300 ?
    C3 C4 . 1.380(2) ?
    C3 H3A . 0.9300 ?
    C4 C5 . 1.382(3) ?
    C4 H4A . 0.9300 ?
    C5 C6 . 1.486(2) ?
    C6 C7 . 1.382(3) ?
    C6 C9 . 1.394(2) ?
    C7 C8 . 1.368(3) ?
    C7 H7A . 0.9300 ?
    C8 H8A . 0.9300 ?
    C9 C10 . 1.371(2) ?
    C9 H9A . 0.9300 ?
    C10 H10A . 0.9300 ?
    C12 C17 . 1.377(2) ?
    C12 C13 . 1.387(3) ?
    C13 C14 . 1.384(3) ?
    C13 H13A . 0.9300 ?
    C14 C15 . 1.385(3) ?
    C14 H14A . 0.9300 ?
    C15 C16 . 1.390(3) ?
    C15 H15A . 0.9300 ?
    C16 C17 . 1.392(2) ?
    C16 C18 . 1.496(2) ?
    C17 H17A . 0.9300 ?
    C19 C23 . 1.525(2) ?
    C20 C28 . 1.531(2) ?
    C21 C25 . 1.496(2) ?
    C22 C26 . 1.508(2) ?
    C23 C24 . 1.399(2) ?
    C23 C28 . 1.418(2) ?
    C24 C25 . 1.384(2) ?
    C24 H24A . 0.9300 ?
    C25 C26 . 1.396(2) ?
    C26 C27 . 1.387(2) ?
    C27 C28 . 1.392(2) ?
    C27 H27A . 0.9300 ?
loop_
    _geom_angle_atom_site_label_1
    _geom_angle_atom_site_label_2
    _geom_angle_atom_site_label_3
    _geom_angle_site_symmetry_1
    _geom_angle_site_symmetry_3
    _geom_angle
    _geom_angle_publ_flag
    O4 Zn1 O4 3_666 . 180.0 ?
    O4 Zn1 O3 3_666 3_666 91.02(6) ?
    O4 Zn1 O3 . 3_666 88.98(6) ?
    O4 Zn1 O3 3_666 . 88.98(6) ?
    O4 Zn1 O3 . . 91.02(6) ?
    O3 Zn1 O3 3_666 . 180.0 ?
    O4 Zn1 N1 3_666 . 88.50(5) ?
    O4 Zn1 N1 . . 91.50(5) ?
    O3 Zn1 N1 3_666 . 86.58(5) ?
    O3 Zn1 N1 . . 93.42(5) ?
    O4 Zn1 N1 3_666 3_666 91.50(5) ?
    O4 Zn1 N1 . 3_666 88.50(5) ?
    O3 Zn1 N1 3_666 3_666 93.42(5) ?
    O3 Zn1 N1 . 3_666 86.58(5) ?
    N1 Zn1 N1 . 3_666 180.00(8) ?
    C18 O1 H7 . . 113.0(17) ?
    Zn1 O3 H1 . . 107.9(16) ?
    Zn1 O3 H2 . . 122.5(17) ?
    H1 O3 H2 . . 104(2) ?
    Zn1 O4 H3 . . 121.7(17) ?
    Zn1 O4 H4 . . 118.2(15) ?
    H3 O4 H4 . . 103(2) ?
    C19 O6 H9 . . 112(2) ?
    C21 O9 H8 . . 110.3(18) ?
    H5 O13 H6 . . 102(3) ?
    H10 O14 H11 . . 104(10) ?
    C3 N1 C1 . . 116.98(15) ?
    C3 N1 Zn1 . . 120.43(12) ?
    C1 N1 Zn1 . . 122.58(12) ?
    C8 N2 C10 . . 119.85(15) ?
    C8 N2 C12 . . 120.28(14) ?
    C10 N2 C12 . . 119.85(14) ?
    N1 C1 C2 . . 123.42(17) ?
    N1 C1 H1A . . 118.3 ?
    C2 C1 H1A . . 118.3 ?
    C1 C2 C5 . . 119.20(17) ?
    C1 C2 H2A . . 120.4 ?
    C5 C2 H2A . . 120.4 ?
    N1 C3 C4 . . 123.26(17) ?
    N1 C3 H3A . . 118.4 ?
    C4 C3 H3A . . 118.4 ?
    C3 C4 C5 . . 119.72(17) ?
    C3 C4 H4A . . 120.1 ?
    C5 C4 H4A . . 120.1 ?
    C4 C5 C2 . . 117.37(16) ?
    C4 C5 C6 . . 120.26(16) ?
    C2 C5 C6 . . 122.36(16) ?
    C7 C6 C9 . . 117.70(16) ?
    C7 C6 C5 . . 121.10(15) ?
    C9 C6 C5 . . 121.18(16) ?
    C8 C7 C6 . . 120.62(17) ?
    C8 C7 H7A . . 119.7 ?
    C6 C7 H7A . . 119.7 ?
    N2 C8 C7 . . 120.86(17) ?
    N2 C8 H8A . . 119.6 ?
    C7 C8 H8A . . 119.6 ?
    C10 C9 C6 . . 119.99(16) ?
    C10 C9 H9A . . 120.0 ?
    C6 C9 H9A . . 120.0 ?
    N2 C10 C9 . . 120.95(16) ?
    N2 C10 H10A . . 119.5 ?
    C9 C10 H10A . . 119.5 ?
    C17 C12 C13 . . 121.91(16) ?
    C17 C12 N2 . . 118.68(15) ?
    C13 C12 N2 . . 119.41(16) ?
    C14 C13 C12 . . 118.60(17) ?
    C14 C13 H13A . . 120.7 ?
    C12 C13 H13A . . 120.7 ?
    C13 C14 C15 . . 120.55(18) ?
    C13 C14 H14A . . 119.7 ?
    C15 C14 H14A . . 119.7 ?
    C14 C15 C16 . . 120.09(17) ?
    C14 C15 H15A . . 120.0 ?
    C16 C15 H15A . . 120.0 ?
    C15 C16 C17 . . 119.83(16) ?
    C15 C16 C18 . . 122.93(16) ?
    C17 C16 C18 . . 117.23(16) ?
    C12 C17 C16 . . 119.02(16) ?
    C12 C17 H17A . . 120.5 ?
    C16 C17 H17A . . 120.5 ?
    O2 C18 O1 . . 122.97(17) ?
    O2 C18 C16 . . 123.40(16) ?
    O1 C18 C16 . . 113.63(16) ?
    O5 C19 O6 . . 120.08(19) ?
    O5 C19 C23 . . 119.00(18) ?
    O6 C19 C23 . . 120.91(17) ?
    O8 C20 O7 . . 123.68(18) ?
    O8 C20 C28 . . 117.35(16) ?
    O7 C20 C28 . . 118.95(16) ?
    O10 C21 O9 . . 123.79(17) ?
    O10 C21 C25 . . 121.67(16) ?
    O9 C21 C25 . . 114.51(16) ?
    O11 C22 O12 . . 125.74(16) ?
    O11 C22 C26 . . 118.48(15) ?
    O12 C22 C26 . . 115.63(15) ?
    C24 C23 C28 . . 118.29(15) ?
    C24 C23 C19 . . 112.65(15) ?
    C28 C23 C19 . . 129.02(16) ?
    C25 C24 C23 . . 122.71(15) ?
    C25 C24 H24A . . 118.6 ?
    C23 C24 H24A . . 118.6 ?
    C24 C25 C26 . . 118.93(15) ?
    C24 C25 C21 . . 121.64(15) ?
    C26 C25 C21 . . 119.03(15) ?
    C27 C26 C25 . . 118.78(15) ?
    C27 C26 C22 . . 117.73(15) ?
    C25 C26 C22 . . 123.32(15) ?
    C26 C27 C28 . . 123.08(15) ?
    C26 C27 H27A . . 118.5 ?
    C28 C27 H27A . . 118.5 ?
    C27 C28 C23 . . 117.96(15) ?
    C27 C28 C20 . . 113.79(15) ?
    C23 C28 C20 . . 128.25(16) ?
loop_
    _geom_hbond_atom_site_label_D
    _geom_hbond_atom_site_label_H
    _geom_hbond_atom_site_label_A
    _geom_hbond_site_symmetry_A
    _geom_hbond_distance_DH
    _geom_hbond_distance_HA
    _geom_hbond_distance_DA
    _geom_hbond_angle_DHA
    O1 H7 O12 2_755 0.87(2) 1.80(3) 2.656(3) 164(3)
    O3 H1 O11 2_745 0.85(2) 1.88(3) 2.732(2) 175(3)
    O3 H2 O11 4_576 0.81(3) 2.03(2) 2.820(4) 163(2)
    O4 H3 O13 4_576 0.84(2) 1.84(3) 2.677(6) 175(3)
    O4 H4 O12 4_476 0.90(3) 1.79(4) 2.694(2) 177(4)
    O6 H9 O7 . 0.87(3) 1.56(3) 2.418(2) 174(3)
    O9 H8 O8 4_576 0.85(3) 1.82(3) 2.646(3) 163(4)
    O13 H5 O10 1_555 0.92(4) 1.90(2) 2.813(3) 174(3)
    O13 H6 O7 4_576 0.87(4) 1.86(4) 2.723(2) 169(3)
    O14 H11 O13 1_555 0.82(2) 2.18(2) 2.846(2) 138(2)
    C7 H7A O1 2_645 0.93 2.30 3.155(2) 153
    C8 H8A O12 1_455 0.93 2.52 3.302(2) 142
    C9 H9A O2 3_676 0.93 2.30 3.225(2) 172
    C10 H10A O5 2_655 0.93 2.15 3.060(3) 167
_iucr_refine_instructions_details
;
TITL 1 in P21/c
CELL  0.71073    7.5476   19.5528   19.2752    90.000   110.431    90.000
ZERR  1         0.0002    0.0004    0.0004     0.000     0.002     0.000
LATT   1
SYMM             - X ,    0.50000 + Y ,    0.50000 - Z
SFAC  C  H  N  O Zn
UNIT   108   94   8  53   2
L.S. 40
FMAP 2
PLAN 10
ACTA
HTAB
BOND $H
SHEL 8.0 0.83
dfix 0.82 .02 H10 O14
DFIX 0.82 .02 H11 O14
DFIX 0.82 .02 H9 O6
DFIX 2.15 .02 H11 H6
WGHT    0.033100    1.443000
FVAR       0.13122
ZN1   5    0.500000    0.500000    0.500000    10.50000    0.03018    0.01496 =
         0.02675    0.00130    0.01013    0.00253
O1    4    0.518557    1.240851    0.330779    11.00000    0.06535    0.02072 =
         0.03389    0.00376    0.00460   -0.01220
H7    2    0.583129    1.271603    0.362553    11.00000   -1.50000
O2    4    0.613555    1.167861    0.424738    11.00000    0.08636    0.03206 =
         0.02544    0.00143    0.00698   -0.01563
O3    4    0.800856    0.507742    0.539389    11.00000    0.03217    0.02280 =
         0.04564   -0.00254    0.01673   -0.00124
H1    2    0.843598    0.474079    0.522137    11.00000   -1.50000
H2    2    0.855251    0.540383    0.530713    11.00000   -1.50000
O4    4    0.491852    0.536846    0.600059    11.00000    0.04558    0.02733 =
         0.02987   -0.00056    0.01246    0.01096
H3    2    0.591306    0.543206    0.636837    11.00000   -1.50000
H4    2    0.423126    0.574656    0.599294    11.00000   -1.50000
O5    4    0.771020    0.552766    0.053649    11.00000    0.17837    0.03684 =
         0.08946   -0.01467    0.09821   -0.04465
O6    4    0.792409    0.533661   -0.053248    11.00000    0.07669    0.02988 =
         0.04701   -0.01048    0.02336   -0.02071
H9    2    0.819313    0.554238   -0.088160    11.00000   -1.50000
O7    4    0.865683    0.597894   -0.147001    11.00000    0.14034    0.03793 =
         0.03624   -0.01524    0.03585   -0.02267
O8    4    0.916108    0.703683   -0.173198    11.00000    0.07646    0.04187 =
         0.02595    0.00158    0.02435   -0.00174
O9    4    0.954453    0.744678    0.205917    11.00000    0.07144    0.03589 =
         0.02695   -0.00018    0.02814   -0.00351
H8    2    0.939347    0.769111    0.239939    11.00000   -1.50000
O10   4    0.973507    0.845664    0.155258    11.00000    0.07513    0.02842 =
         0.04036   -0.00509    0.03354   -0.00173
O11   4    1.047371    0.898519    0.008468    11.00000    0.03907    0.02110 =
         0.04417    0.00954    0.01409    0.00198
O12   4    1.291865    0.847984    0.094944    11.00000    0.03338    0.02108 =
         0.03587    0.00141    0.00764   -0.00471
O13   4    0.815737    0.950607    0.215028    11.00000    0.07073    0.05855 =
         0.03425    0.00693    0.01472    0.01328
H5    2    0.871897    0.915157    0.199468    11.00000    0.10547
H6    2    0.815997    0.935727    0.257479    11.00000    0.09733
O14   4    0.867977    1.074951    0.296492    10.25000    0.14169    0.06633 =
         0.08712   -0.00693    0.00108    0.00293
H10   2    0.913462    1.061680    0.339713    10.25000   -1.50000
H11   2    0.797881    1.043688    0.274976    10.25000   -1.50000
N1    3    0.459817    0.601963    0.452727    11.00000    0.03241    0.01726 =
         0.03026    0.00093    0.01077    0.00147
N2    3    0.353368    0.937900    0.311537    11.00000    0.03557    0.01624 =
         0.02347    0.00084    0.00938    0.00000
C1    1    0.352930    0.614278    0.382164    11.00000    0.05105    0.01830 =
         0.03121   -0.00277    0.00532   -0.00015
AFIX  43
H1A   2    0.294094    0.577452    0.352528    11.00000   -1.20000
AFIX   0
C2    1    0.325481    0.678837    0.351083    11.00000    0.05293    0.02053 =
         0.02718    0.00120    0.00473    0.00279
AFIX  43
H2A   2    0.252815    0.684782    0.301394    11.00000   -1.20000
AFIX   0
C3    1    0.540140    0.655977    0.494344    11.00000    0.03339    0.02351 =
         0.02817    0.00332    0.00508   -0.00084
AFIX  43
H3A   2    0.616681    0.648474    0.543293    11.00000   -1.20000
AFIX   0
C4    1    0.515120    0.722329    0.468277    11.00000    0.03634    0.01842 =
         0.03131   -0.00216    0.00652   -0.00484
AFIX  43
H4A   2    0.570167    0.758433    0.499856    11.00000   -1.20000
AFIX   0
C5    1    0.407911    0.734885    0.395044    11.00000    0.03104    0.01723 =
         0.02922    0.00177    0.01267    0.00228
C6    1    0.385983    0.805800    0.365540    11.00000    0.02938    0.01867 =
         0.02699   -0.00033    0.00781   -0.00011
C7    1    0.394487    0.819764    0.296486    11.00000    0.05732    0.01901 =
         0.02878   -0.00329    0.01890    0.00312
AFIX  43
H7A   2    0.410016    0.784128    0.267166    11.00000   -1.20000
AFIX   0
C8    1    0.380276    0.885521    0.270858    11.00000    0.05819    0.02332 =
         0.02552   -0.00063    0.01984    0.00085
AFIX  43
H8A   2    0.389301    0.894187    0.224767    11.00000   -1.20000
AFIX   0
C9    1    0.359820    0.860708    0.407113    11.00000    0.04214    0.02146 =
         0.02419    0.00128    0.01478    0.00053
AFIX  43
H9A   2    0.354746    0.853233    0.454032    11.00000   -1.20000
AFIX   0
C10   1    0.341582    0.925693    0.378827    11.00000    0.04283    0.02011 =
         0.02678   -0.00281    0.01624    0.00146
AFIX  43
H10A  2    0.320800    0.961913    0.406315    11.00000   -1.20000
AFIX   0
C12   1    0.340870    1.007945    0.283922    11.00000    0.03602    0.01740 =
         0.02626    0.00351    0.01186    0.00058
C13   1    0.232372    1.021600    0.210795    11.00000    0.04640    0.02537 =
         0.02713   -0.00153    0.00317   -0.00564
AFIX  43
H13A  2    0.168417    0.986643    0.179255    11.00000   -1.20000
AFIX   0
C14   1    0.221267    1.088346    0.185738    11.00000    0.05278    0.03140 =
         0.02543    0.00719   -0.00208   -0.00168
AFIX  43
H14A  2    0.150370    1.098325    0.136694    11.00000   -1.20000
AFIX   0
C15   1    0.314856    1.140405    0.233093    11.00000    0.04430    0.02011 =
         0.03123    0.00698    0.00909   -0.00029
AFIX  43
H15A  2    0.305157    1.185204    0.215954    11.00000   -1.20000
AFIX   0
C16   1    0.423289    1.125780    0.306219    11.00000    0.03397    0.01977 =
         0.02598    0.00207    0.01228    0.00004
C17   1    0.437113    1.058699    0.331785    11.00000    0.03420    0.02281 =
         0.02167    0.00295    0.00886    0.00050
AFIX  43
H17A  2    0.510269    1.048324    0.380470    11.00000   -1.20000
AFIX   0
C18   1    0.527728    1.179429    0.360380    11.00000    0.03928    0.02272 =
         0.02781    0.00132    0.01539   -0.00209
C19   1    0.812248    0.573024    0.002810    11.00000    0.04670    0.02443 =
         0.04392   -0.00114    0.02209   -0.00717
C20   1    0.899201    0.659992   -0.130123    11.00000    0.03744    0.03161 =
         0.02399   -0.00180    0.01044    0.00080
C21   1    0.969198    0.783743    0.152647    11.00000    0.02800    0.03081 =
         0.02386    0.00051    0.01039   -0.00183
C22   1    1.126781    0.848369    0.047051    11.00000    0.03140    0.01912 =
         0.02605   -0.00004    0.01569   -0.00119
C23   1    0.885697    0.645908    0.004888    11.00000    0.02782    0.02150 =
         0.02673    0.00044    0.01024   -0.00286
C24   1    0.908250    0.679180    0.071704    11.00000    0.03107    0.02661 =
         0.02402    0.00483    0.01341   -0.00218
AFIX  43
H24A  2    0.877796    0.655671    0.107968    11.00000   -1.20000
AFIX   0
C25   1    0.974018    0.745643    0.086049    11.00000    0.02446    0.02408 =
         0.02028    0.00101    0.00732   -0.00089
C26   1    1.026080    0.780405    0.032869    11.00000    0.02434    0.01961 =
         0.02316    0.00177    0.00870    0.00038
C27   1    0.996530    0.749055   -0.034825    11.00000    0.03006    0.02274 =
         0.02326    0.00445    0.01239   -0.00121
AFIX  43
H27A  2    1.025599    0.773312   -0.070960    11.00000   -1.20000
AFIX   0
C28   1    0.925395    0.682979   -0.051200    11.00000    0.02579    0.02336 =
         0.02159    0.00059    0.00767    0.00062
HKLF 4 1 -1.0000  0.0000  0.0000  0.0000 -1.0000  0.0000  1.0000  0.0000  1.0000
REM  1 in P21/c
REM R1 =  0.0308 for   4250 Fo > 4sig(Fo)  and  0.0376 for all   4867 data
REM    429 parameters refined using      4 restraints
END
WGHT      0.0332      1.4528
REM Highest difference peak  0.285,  deepest hole -0.355,  1-sigma level  0.047
Q1    1   0.4985  1.1700  0.4167  11.00000  0.05    0.29
Q2    1   0.7155  0.9184  0.1984  11.00000  0.05    0.23
Q3    1   0.8815  0.5512  0.0616  11.00000  0.05    0.22
Q4    1   0.8588  0.6141 -0.0007  11.00000  0.05    0.21
Q5    1   0.3315  0.8276  0.3824  11.00000  0.05    0.19
Q6    1   0.9144  0.6607 -0.0213  11.00000  0.05    0.19
Q7    1   0.4688  1.1490  0.3304  11.00000  0.05    0.19
Q8    1   0.7644  0.6245 -0.1553  11.00000  0.05    0.18
Q9    1   0.7122  0.5432  0.0250  11.00000  0.05    0.18
Q10   1   1.0026  0.7600  0.1198  11.00000  0.05    0.18
;
