# Supplementary material for: Tetra­aqua­bis­[1-(3-carb­oxy­phen­yl)-4,4′-bipyridin-1-ium-κN 1′]zinc bis­(4,5-carb­oxy­benzene-1,2-dicarboxyl­ate) 2.5-hydrate
Source: Acta Crystallogr Sect E Struct Rep Online. 2011 Nov 5;67(Pt 12):m1701–2. doi: 10.1107/S1600536811045156 (PMC3238626; doi:10.1107/S1600536811045156)
Supplement: Supplementary file 2 [file e-67-m1701-Isup2.hkl]

# 
# h,k,l, Fc-squared, Fo-squared, sigma(Fo-squared) and status flag 
# 
data_I
_shelx_title ' 1 in P21/c' 
_shelx_refln_list_code          4 
_shelx_F_calc_maximum      254.35 
_exptl_crystal_F_000      1282.00 
_reflns_d_resolution_high  0.8300 
 
loop_ 
 _symmetry_equiv_pos_as_xyz 
 'x, y, z' 
 '-x, y+1/2, -z+1/2' 
 '-x, -y, -z' 
 'x, -y-1/2, z-1/2' 
 
_cell_length_a     7.5476 
_cell_length_b    19.5528 
_cell_length_c    19.2752 
_cell_angle_alpha  90.000 
_cell_angle_beta  110.431 
_cell_angle_gamma  90.000 
 
_shelx_F_squared_multiplier     1.000 
 
loop_ 
 _refln_index_h 
 _refln_index_k 
 _refln_index_l 
 _refln_F_squared_calc 
 _refln_F_squared_meas 
 _refln_F_squared_sigma 
 _refln_observed_status 
   2   0   0    29869.52    28664.26    209.51 o 
   3   0   0      653.00      561.06      8.85 o 
   4   0   0     1027.75     1034.54     14.11 o 
   5   0   0      177.70      245.30     14.97 o 
   6   0   0     1711.38     1762.02     26.95 o 
   7   0   0     1361.99     1369.24     23.90 o 
   8   0   0      185.33      156.04     17.94 o 
   1   1   0       73.02       77.24      5.23 o 
   2   1   0    54503.98    50672.37    284.21 o 
   3   1   0      107.21      102.07      3.44 o 
   4   1   0      507.76      493.83      8.13 o 
   5   1   0     1425.60     1466.56     12.23 o 
   6   1   0        6.89        6.93      1.46 o 
   7   1   0       33.64       33.93      4.80 o 
   8   1   0       51.75       26.00      9.48 o 
   1   2   0    14939.44    14241.59    195.14 o 
   2   2   0    34720.34    33267.96    223.66 o 
   3   2   0    21286.96    20694.51    126.83 o 
   4   2   0      813.18      774.03     11.91 o 
   5   2   0       83.88       72.44      3.84 o 
   6   2   0     1161.63     1117.14     15.60 o 
   7   2   0     1188.70     1148.59     43.25 o 
   8   2   0        2.10       -5.66      5.76 o 
   1   3   0     4308.38     4413.31     23.61 o 
   2   3   0     1447.20     1454.42     13.46 o 
   3   3   0     3899.50     3927.70     30.34 o 
   4   3   0     9362.82     9262.86     44.52 o 
   5   3   0        1.51       -0.54      2.24 o 
   6   3   0       77.53       73.06      5.06 o 
   7   3   0      163.72      160.04     11.19 o 
   8   3   0       13.03       12.59      8.30 o 
   0   4   0     1079.99     1031.15     17.86 o 
   1   4   0        7.98       12.52      1.49 o 
   2   4   0     8765.13     8466.86     21.95 o 
   3   4   0     6043.52     5815.12     33.16 o 
   4   4   0    12169.40    12101.34     51.11 o 
   5   4   0       59.82       73.05      4.17 o 
   6   4   0     1660.91     1707.03     21.79 o 
   7   4   0      564.23      571.37     18.68 o 
   8   4   0      257.01      298.70     19.62 o 
   1   5   0    13026.34    12832.70     42.34 o 
   2   5   0      105.68       80.43      2.82 o 
   3   5   0     2745.86     2963.34     20.41 o 
   4   5   0      640.14      623.71     12.28 o 
   5   5   0        2.11        0.89      2.68 o 
   6   5   0      474.62      409.61     14.03 o 
   7   5   0       92.84       93.93      8.43 o 
   8   5   0       89.19       63.10     13.36 o 
   0   6   0     3086.46     3200.67     38.60 o 
   1   6   0     5269.86     5203.66     27.72 o 
   2   6   0      578.25      692.79      9.22 o 
   3   6   0     1566.47     1486.41     10.84 o 
   4   6   0      150.32      181.19      5.70 o 
   5   6   0     3549.31     3618.50     32.75 o 
   6   6   0       29.13       35.97      4.31 o 
   7   6   0      434.70      459.89     18.02 o 
   8   6   0      113.97       97.48     16.70 o 
   1   7   0     1947.94     1893.91     18.18 o 
   2   7   0     2677.72     2874.57     20.06 o 
   3   7   0       84.53       97.43      3.73 o 
   4   7   0      122.23      131.37      5.89 o 
   5   7   0      332.85      318.53      9.45 o 
   6   7   0       13.80        5.52      3.64 o 
   7   7   0        0.04       -4.93      4.93 o 
   8   7   0      196.17      178.10     28.46 o 
   0   8   0     1883.24     1981.58     35.51 o 
   1   8   0      705.42      675.40     11.72 o 
   2   8   0     6796.46     6586.50     59.14 o 
   3   8   0      161.30      113.81      4.59 o 
   4   8   0     3317.10     3234.58     41.78 o 
   5   8   0      101.91       81.27      7.06 o 
   6   8   0     1127.29     1126.78     19.99 o 
   7   8   0        7.93       16.91      8.50 o 
   8   8   0      247.63      187.29     22.54 o 
   1   9   0     1309.33     1391.19     16.51 o 
   2   9   0      683.04      799.55     12.91 o 
   3   9   0      159.95      176.95      5.51 o 
   4   9   0       15.96       12.73      1.78 o 
   5   9   0       57.19       48.40      8.60 o 
   6   9   0      183.53      190.51      8.20 o 
   7   9   0      152.89      181.96     15.38 o 
   0  10   0     1644.00     1774.74     51.07 o 
   1  10   0      881.76      879.41     14.01 o 
   2  10   0      554.32      424.24      7.84 o 
   3  10   0     1249.28     1188.01     15.90 o 
   4  10   0       87.81       77.93      6.26 o 
   5  10   0      139.54      133.61      7.99 o 
   6  10   0       33.01       22.47      6.20 o 
   7  10   0     1061.15     1130.51     34.06 o 
   1  11   0      679.53      692.80     15.75 o 
   2  11   0      299.97      336.13      7.96 o 
   3  11   0      899.55      996.78     15.46 o 
   4  11   0        9.61        6.44      2.03 o 
   5  11   0      502.01      493.59     15.01 o 
   6  11   0       31.96        9.44      7.36 o 
   7  11   0       43.41       35.59     11.41 o 
   0  12   0     8315.52     8573.93     74.24 o 
   1  12   0      125.10       83.19      6.39 o 
   2  12   0     2246.56     2169.03     34.95 o 
   3  12   0      194.88      190.55      8.10 o 
   4  12   0      741.86      748.78     13.62 o 
   5  12   0      618.32      630.80     12.57 o 
   6  12   0      428.58      442.82     32.52 o 
   7  12   0      155.84      209.39     21.48 o 
   1  13   0        0.35        1.69      2.93 o 
   2  13   0     1234.20     1228.17     28.05 o 
   3  13   0      381.68      377.00     12.66 o 
   4  13   0      504.78      504.38     12.64 o 
   5  13   0      215.39      217.02     11.82 o 
   6  13   0      424.71      435.65     29.15 o 
   7  13   0       48.03       43.75     15.39 o 
   0  14   0       15.82       14.11      4.42 o 
   1  14   0      427.91      481.27     16.81 o 
   2  14   0      242.98      283.08     12.70 o 
   3  14   0       93.36       86.59      5.76 o 
   4  14   0       64.65       63.98      8.24 o 
   5  14   0      590.41      605.30     20.06 o 
   6  14   0      577.73      586.71     30.83 o 
   1  15   0      222.77      223.63      9.22 o 
   2  15   0      713.75      738.42     19.20 o 
   3  15   0       47.51       47.93      8.92 o 
   4  15   0      228.47      205.46     11.97 o 
   5  15   0       51.66       42.56      7.70 o 
   6  15   0       15.57       41.21     12.93 o 
   0  16   0      728.46      756.76     31.81 o 
   1  16   0     3194.74     3060.10     49.88 o 
   2  16   0      385.54      371.72     12.97 o 
   3  16   0       13.90       11.89      4.17 o 
   4  16   0        5.68       -5.98      6.25 o 
   5  16   0        3.45        6.36      6.32 o 
   6  16   0      163.65      162.86     23.23 o 
   1  17   0       71.44       77.59      8.79 o 
   2  17   0       21.16        2.25      5.14 o 
   3  17   0       26.35       10.99      3.71 o 
   4  17   0      103.41       77.21     13.94 o 
   5  17   0      224.41      215.55     16.89 o 
   0  18   0     1087.46     1088.65     40.66 o 
   1  18   0     1785.25     1768.39     36.75 o 
   2  18   0      884.69      923.35     26.63 o 
   3  18   0      412.64      412.46     18.34 o 
   4  18   0      185.20      176.94     14.37 o 
   5  18   0      145.39      184.15     16.37 o 
   1  19   0      110.71      120.95     10.84 o 
   2  19   0        0.64        5.02      5.96 o 
   3  19   0       56.02       42.06      7.62 o 
   4  19   0      166.36      170.98     14.59 o 
   5  19   0       51.61       76.19     30.20 o 
   0  20   0     2019.43     2027.97     95.24 o 
   1  20   0       37.40       32.73      7.39 o 
   2  20   0      733.45      766.09     26.17 o 
   3  20   0      286.39      299.81     17.56 o 
   4  20   0      450.28      439.59     32.19 o 
   1  21   0        2.16       13.57      6.63 o 
   2  21   0       12.88       18.28      7.15 o 
   3  21   0       48.58       42.04     13.41 o 
   0  22   0      250.62      262.40     24.00 o 
   1  22   0      809.20      816.81     28.54 o 
   2  22   0      181.40      213.92     15.31 o 
   3  22   0      707.80      750.19     27.58 o 
   1  23   0       48.73       37.27     13.63 o 
  -8   1   1       43.82       32.54      6.40 o 
  -7   1   1      336.23      372.06     14.92 o 
  -6   1   1     1359.28     1264.22     18.67 o 
  -5   1   1     1614.93     1555.83     14.81 o 
  -4   1   1    10007.19    10033.09     67.07 o 
  -3   1   1     3018.56     2834.68     17.58 o 
  -2   1   1      473.89      452.50      6.91 o 
   1   1   1    16572.38    15374.83     78.69 o 
   2   1   1    48036.39    44363.35    197.56 o 
   3   1   1     2863.40     2701.86     25.40 o 
   4   1   1     5165.82     5224.30     23.95 o 
   5   1   1      829.69      852.30     12.83 o 
   6   1   1      841.48      888.64     11.41 o 
   7   1   1       76.23       90.09      6.85 o 
   8   1   1      171.74      162.52     13.21 o 
  -8   2   1       72.64       58.39      7.97 o 
  -7   2   1       18.91       14.83      4.85 o 
  -6   2   1      546.32      540.74     12.02 o 
  -5   2   1      123.04      145.18      5.38 o 
  -4   2   1     3035.89     3143.46     21.07 o 
  -3   2   1        0.76        2.46      1.55 o 
  -2   2   1    11302.07    11809.79     45.52 o 
  -1   2   1       85.30       87.08      3.19 o 
   1   2   1    26388.88    25485.57     60.49 o 
   2   2   1    17173.65    16749.65    101.37 o 
   3   2   1     2074.79     2272.91     27.24 o 
   4   2   1        1.75       -0.91      1.68 o 
   5   2   1      448.05      409.60     12.35 o 
   6   2   1      158.03      177.39      7.90 o 
   7   2   1       78.21       78.42      7.88 o 
   8   2   1      103.89      105.32     12.64 o 
  -8   3   1       26.37       27.10      6.13 o 
  -7   3   1      787.36      852.31     17.88 o 
  -6   3   1       14.52       22.60      5.15 o 
  -5   3   1      283.34      299.17      7.30 o 
  -4   3   1      182.58      162.94      5.16 o 
  -3   3   1     3586.44     3550.51     26.26 o 
  -2   3   1     8897.82     8691.64     33.59 o 
  -1   3   1     2351.73     2336.07      9.92 o 
   0   3   1     5395.68     5149.66     27.66 o 
   1   3   1     2076.56     2117.09     14.43 o 
   2   3   1     2375.73     2298.84     11.21 o 
   3   3   1     9042.11     9119.54     47.14 o 
   4   3   1      919.21      975.12     14.36 o 
   5   3   1     1600.28     1545.44     21.13 o 
   6   3   1       16.60       22.11      3.70 o 
   7   3   1     1661.19     1696.15     54.91 o 
   8   3   1      719.10      690.00     24.55 o 
  -8   4   1        9.55       10.60      5.10 o 
  -7   4   1      497.60      502.86     15.22 o 
  -6   4   1      278.34      281.61      8.45 o 
  -5   4   1      907.35      928.75     13.08 o 
  -4   4   1     2954.92     3005.42     20.92 o 
  -3   4   1      306.18      300.59      7.11 o 
  -2   4   1      854.58      832.62      7.35 o 
  -1   4   1     5645.50     5593.31     21.85 o 
   0   4   1        0.36        3.43      1.47 o 
   1   4   1     2515.67     2523.94     14.73 o 
   2   4   1     6436.11     6350.46     55.97 o 
   3   4   1      332.48      324.77      9.33 o 
   4   4   1     3664.73     3831.56     34.76 o 
   5   4   1       43.78       42.94      5.80 o 
   6   4   1      947.84      881.13     17.52 o 
   7   4   1       30.01       20.96      6.22 o 
   8   4   1        3.13       -1.96     10.45 o 
  -8   5   1      194.28      167.18     14.14 o 
  -7   5   1      242.80      216.19     12.86 o 
  -6   5   1     1612.31     1646.86     23.60 o 
  -5   5   1      644.50      628.81     12.40 o 
  -4   5   1     2270.41     2309.55     21.12 o 
  -3   5   1     5371.31     5373.32     28.18 o 
  -2   5   1       83.58       62.81      2.25 o 
  -1   5   1     5576.58     5657.39     63.40 o 
   0   5   1     1486.59     1309.47     14.48 o 
   1   5   1     1444.05     1483.21     12.81 o 
   2   5   1        8.26        6.66      1.39 o 
   3   5   1     1681.47     1549.34     15.43 o 
   4   5   1     2487.53     2508.34     24.98 o 
   5   5   1        5.95        9.85      4.63 o 
   6   5   1     1809.77     1721.36     25.96 o 
   7   5   1       19.89       16.58      7.04 o 
   8   5   1      171.37      197.42     42.98 o 
  -8   6   1       15.38       33.68     10.68 o 
  -7   6   1       27.32       12.87      4.68 o 
  -6   6   1       50.49       16.27      4.74 o 
  -5   6   1        0.13        1.04      2.65 o 
  -4   6   1       88.27      105.09      5.22 o 
  -3   6   1      358.76      370.79      5.06 o 
  -2   6   1      164.80      149.89      4.16 o 
  -1   6   1       15.14       25.72      2.38 o 
   0   6   1     1825.42     1783.38     18.48 o 
   1   6   1      103.63      101.47      4.04 o 
   2   6   1      382.74      428.52      8.39 o 
   3   6   1      198.21      177.18      3.87 o 
   4   6   1      131.13      131.54      5.43 o 
   5   6   1      137.26      134.77      9.59 o 
   6   6   1      302.23      271.37     10.62 o 
   7   6   1       15.45       18.88      4.56 o 
   8   6   1        1.48       -1.16      9.02 o 
  -8   7   1       45.92       25.43     17.42 o 
  -7   7   1      156.56      144.62      9.68 o 
  -6   7   1      163.73      154.16      7.26 o 
  -5   7   1      551.05      614.71     10.91 o 
  -4   7   1     2220.80     2162.67     19.67 o 
  -3   7   1     2901.08     2806.87     17.16 o 
  -2   7   1       15.24        6.61      1.58 o 
  -1   7   1       92.06       80.15      3.87 o 
   0   7   1     9709.17     9066.13    120.05 o 
   1   7   1     5814.03     5929.34     44.72 o 
   2   7   1      525.43      596.26     10.68 o 
   3   7   1     2505.93     2524.15     18.89 o 
   4   7   1      746.00      728.00     11.37 o 
   5   7   1      653.65      650.82     16.46 o 
   6   7   1     1036.72     1069.44     18.86 o 
   7   7   1      283.23      239.17     14.25 o 
  -8   8   1       38.61       19.55     12.20 o 
  -7   8   1      265.47      258.13     17.22 o 
  -6   8   1      580.37      585.09     14.38 o 
  -5   8   1      307.10      314.71      8.13 o 
  -4   8   1      132.70      102.03      3.52 o 
  -3   8   1      209.78      202.65      5.31 o 
  -2   8   1      666.37      669.37     10.86 o 
  -1   8   1      295.87      295.11      7.73 o 
   0   8   1      311.31      323.61      8.39 o 
   1   8   1       26.72       32.58      2.70 o 
   2   8   1     1806.97     1921.42     18.21 o 
   3   8   1     3508.30     3536.76     29.50 o 
   4   8   1      605.33      624.20     18.83 o 
   5   8   1      289.70      265.57      7.88 o 
   6   8   1      304.23      300.70     10.43 o 
   7   8   1      198.50      183.05     12.95 o 
  -8   9   1       50.48       56.85     15.39 o 
  -7   9   1      896.77      921.16     32.93 o 
  -6   9   1      399.40      386.17     12.29 o 
  -5   9   1       38.71       52.05      3.43 o 
  -4   9   1      724.31      743.20      9.93 o 
  -3   9   1     1920.91     1889.81     18.56 o 
  -2   9   1     3840.73     4098.37     25.36 o 
  -1   9   1     1177.42     1080.06     17.13 o 
   0   9   1    24052.05    24574.32     76.62 o 
   1   9   1     1401.47     1298.06     16.12 o 
   2   9   1     1952.05     2073.11     20.17 o 
   3   9   1      767.80      761.14     11.49 o 
   4   9   1      928.82      895.88     12.36 o 
   5   9   1       59.45       70.89      9.56 o 
   6   9   1       66.94       75.59      9.20 o 
   7   9   1      736.86      767.10     28.39 o 
  -7  10   1        0.01       -4.98      6.59 o 
  -6  10   1       11.74        7.28      4.37 o 
  -5  10   1        3.65        1.04      2.85 o 
  -4  10   1      577.39      660.67     10.48 o 
  -3  10   1     1139.46     1163.18     15.43 o 
  -2  10   1     1429.26     1596.65     15.88 o 
  -1  10   1       97.42      139.12      5.86 o 
   0  10   1      224.75      292.54      9.18 o 
   1  10   1      330.69      347.19      8.96 o 
   2  10   1     1110.52     1207.64     16.28 o 
   3  10   1       26.76       26.01      2.92 o 
   4  10   1        4.70        3.25      2.06 o 
   5  10   1       16.82       13.56      5.28 o 
   6  10   1      124.30      155.73     19.46 o 
   7  10   1        2.01        8.47      6.42 o 
  -7  11   1      473.94      483.36     29.83 o 
  -6  11   1     1135.33     1132.43     26.40 o 
  -5  11   1      101.66       98.74      8.03 o 
  -4  11   1      543.34      532.53     10.79 o 
  -3  11   1     1797.30     1722.43     15.20 o 
  -2  11   1        9.27       11.64      2.13 o 
  -1  11   1     1324.00     1273.62     19.50 o 
   0  11   1      712.57      450.79    102.91 o 
   1  11   1      570.67      580.70     14.64 o 
   2  11   1      217.62      255.51      6.42 o 
   3  11   1      798.96      825.41     16.78 o 
   4  11   1     1612.01     1596.83     22.69 o 
   5  11   1       29.79       30.03      7.16 o 
   6  11   1       13.25       -3.51      6.32 o 
   7  11   1       38.58       37.73     17.71 o 
  -7  12   1       55.94       44.01     11.24 o 
  -6  12   1      284.49      293.84     22.95 o 
  -5  12   1        2.35       -0.68      2.20 o 
  -4  12   1      610.31      644.82     14.65 o 
  -3  12   1     1942.02     1979.00     19.69 o 
  -2  12   1      927.64      903.50     60.30 o 
  -1  12   1       38.07       22.28      4.69 o 
   0  12   1       63.35       67.92      5.22 o 
   1  12   1      372.27      402.23     11.55 o 
   2  12   1      274.33      267.91      7.22 o 
   3  12   1        3.24        6.97      3.45 o 
   4  12   1       97.31      100.44      5.67 o 
   5  12   1      127.86      118.77      5.71 o 
   6  12   1       35.09       24.41      7.13 o 
   7  12   1      436.84      416.52     34.26 o 
  -7  13   1       29.47       35.37     11.86 o 
  -6  13   1        3.46        9.65      9.64 o 
  -5  13   1      428.23      435.34     16.65 o 
  -4  13   1     3032.70     2955.35     30.30 o 
  -3  13   1     3555.58     3505.67     28.46 o 
  -2  13   1      877.37      878.13     20.39 o 
  -1  13   1        9.02        9.68      3.46 o 
   0  13   1     4066.36     4251.23     43.16 o 
   1  13   1     1529.05     1452.84     25.25 o 
   2  13   1      475.06      456.51     11.89 o 
   3  13   1      221.14      212.80     11.38 o 
   4  13   1      278.57      303.49      9.74 o 
   5  13   1        3.46        0.70      2.82 o 
   6  13   1       87.45       98.71     11.76 o 
  -6  14   1        0.83       12.15     10.47 o 
  -5  14   1        1.58        2.59      4.18 o 
  -4  14   1      117.60      106.93      6.25 o 
  -3  14   1      181.60      171.23      6.40 o 
  -2  14   1        0.16       -3.90      3.90 o 
  -1  14   1      267.33      253.17     13.26 o 
   0  14   1      491.26      452.42     14.89 o 
   1  14   1      272.77      303.56     13.40 o 
   2  14   1      196.18      202.11      9.99 o 
   3  14   1      119.61      117.52      7.81 o 
   4  14   1      251.84      276.41      9.75 o 
   5  14   1      337.73      325.94     19.30 o 
   6  14   1        5.16       18.12      7.71 o 
  -6  15   1       63.18       59.47     12.78 o 
  -5  15   1      567.07      608.52     21.62 o 
  -4  15   1      333.27      329.53     13.28 o 
  -3  15   1      290.31      301.05      9.18 o 
  -2  15   1     1196.25     1166.88     24.05 o 
  -1  15   1      457.26      398.39     13.11 o 
   0  15   1       37.46       42.19      6.46 o 
   1  15   1     1209.97     1193.58     22.40 o 
   2  15   1     1616.05     1556.55     25.34 o 
   3  15   1     2784.86     2869.56     43.29 o 
   4  15   1      517.03      479.38     15.03 o 
   5  15   1        5.11        0.94      6.32 o 
   6  15   1      178.79      180.08     15.80 o 
  -6  16   1      181.24      182.50     27.01 o 
  -5  16   1       19.25       14.23      8.62 o 
  -4  16   1       21.83       24.61      4.11 o 
  -3  16   1      111.55      112.16      5.69 o 
  -2  16   1      249.82      220.81      9.28 o 
  -1  16   1      169.46      169.92     11.07 o 
   0  16   1      296.32      267.89     13.84 o 
   1  16   1      650.25      724.43     22.31 o 
   2  16   1      983.45      911.58     20.12 o 
   3  16   1        0.15        7.73      4.63 o 
   4  16   1       48.22       43.60      9.53 o 
   5  16   1       89.47      105.58     12.13 o 
   6  16   1      157.66      102.26     16.19 o 
  -6  17   1      561.69      560.38     35.92 o 
  -5  17   1       46.97       39.40      8.89 o 
  -4  17   1       95.56       99.67     15.40 o 
  -3  17   1        4.63       -4.12      4.20 o 
  -2  17   1       65.38       79.72      8.25 o 
  -1  17   1      669.58      672.93     21.95 o 
   0  17   1       12.66       24.65      6.25 o 
   1  17   1      200.11      198.93     12.70 o 
   2  17   1        7.68        5.03      5.34 o 
   3  17   1     1867.97     1791.35     31.91 o 
   4  17   1        6.08       10.98      7.56 o 
   5  17   1       35.37       39.12      9.08 o 
  -5  18   1       55.34       38.74      9.50 o 
  -4  18   1      143.30      137.88     13.38 o 
  -3  18   1        0.03        1.54      5.77 o 
  -2  18   1       69.68       68.18      8.00 o 
  -1  18   1      101.92      111.67     10.12 o 
   0  18   1     2215.07     2128.70     40.28 o 
   1  18   1      407.16      368.02     17.48 o 
   2  18   1      704.52      669.61     23.29 o 
   3  18   1       50.96       63.68      8.51 o 
   4  18   1       37.30       33.68      6.71 o 
   5  18   1       70.44       79.42     12.17 o 
  -5  19   1      301.95      294.75     26.65 o 
  -4  19   1      559.10      574.67     26.07 o 
  -3  19   1      627.45      664.75     23.59 o 
  -2  19   1      924.61      920.37     27.59 o 
  -1  19   1      568.04      630.39     22.82 o 
   0  19   1     4174.65     4081.40     64.21 o 
   1  19   1       25.08       45.07      8.98 o 
   2  19   1     2712.48     2590.19     46.25 o 
   3  19   1      228.97      221.99     14.23 o 
   4  19   1      781.11      727.32     24.91 o 
  -4  20   1        0.04        4.08      6.58 o 
  -3  20   1       58.63       47.21     10.56 o 
  -2  20   1      188.70      174.24     13.12 o 
  -1  20   1      223.25      212.86     14.29 o 
   0  20   1      252.38      276.18     16.25 o 
   1  20   1       31.58       34.52      8.97 o 
   2  20   1       11.35        3.91      5.83 o 
   3  20   1        0.23       -1.55      6.29 o 
   4  20   1       93.57       79.95     15.18 o 
  -3  21   1      570.99      616.51     24.27 o 
  -2  21   1       78.32       94.65     10.50 o 
  -1  21   1      543.99      561.02     23.11 o 
   0  21   1      355.53      412.17     20.01 o 
   1  21   1      762.65      775.81     27.09 o 
   2  21   1       81.13      113.91     13.83 o 
   3  21   1      455.38      504.48     22.38 o 
  -3  22   1      129.65       97.30     11.01 o 
  -2  22   1      101.55       97.57     10.52 o 
  -1  22   1        0.10       20.79      7.00 o 
   0  22   1       16.80       26.84      7.29 o 
   1  22   1       90.83      100.16     11.38 o 
   2  22   1       88.95       74.34     10.00 o 
  -1  23   1      355.03      403.92     21.38 o 
   0  23   1      220.13      192.39     15.42 o 
   1  23   1       32.63       19.71      8.06 o 
  -8   0   2       71.74       63.44     10.16 o 
  -7   0   2      600.15      592.21     14.57 o 
  -6   0   2      144.34      138.27      6.51 o 
  -5   0   2      268.96      297.59      8.10 o 
  -4   0   2     3753.88     4028.43     40.80 o 
  -3   0   2    23067.71    22628.59    143.20 o 
  -2   0   2    64694.84    57210.85    242.54 o 
   1   0   2     4718.68     4526.77    133.28 o 
   2   0   2      481.50      484.71     12.89 o 
   3   0   2     2238.19     2071.86     39.90 o 
   4   0   2     5355.24     5162.04     48.45 o 
   5   0   2     2558.38     2710.18     28.99 o 
   6   0   2     3632.70     3390.84     35.39 o 
   7   0   2       43.17       43.48     10.18 o 
   8   0   2      407.06      488.43     31.14 o 
  -8   1   2      258.90      191.55     12.98 o 
  -7   1   2       31.97       23.08      3.33 o 
  -6   1   2        0.00       -0.36      1.37 o 
  -5   1   2      239.77      270.89      5.09 o 
  -4   1   2     1370.12     1547.13     13.35 o 
  -3   1   2      510.54      488.26      5.80 o 
  -2   1   2     3816.55     3766.40     14.10 o 
  -1   1   2      856.66      750.92     15.10 o 
   1   1   2     3747.12     3828.26     19.86 o 
   2   1   2     8255.81     7867.32     29.79 o 
   3   1   2       76.18       75.24      3.31 o 
   4   1   2     6970.35     7316.38     56.66 o 
   5   1   2       29.11       29.68      2.67 o 
   6   1   2      257.97      296.47      8.83 o 
   7   1   2      437.34      405.85     23.66 o 
   8   1   2       83.46       99.86     11.14 o 
  -8   2   2      319.40      307.48     15.91 o 
  -7   2   2     1015.50     1004.64     16.40 o 
  -6   2   2     1560.32     1571.02     18.57 o 
  -5   2   2      268.40      265.82      7.31 o 
  -4   2   2     3297.16     3139.43     23.14 o 
  -3   2   2     6021.10     5897.28     35.94 o 
  -2   2   2     2260.11     2036.60     11.12 o 
  -1   2   2     4207.33     4261.29     22.84 o 
   0   2   2     1034.36     1044.21     17.42 o 
   1   2   2      712.38      674.92      7.32 o 
   2   2   2       95.56       87.41      3.91 o 
   3   2   2     5307.62     5488.27     52.74 o 
   4   2   2     1481.45     1521.98     13.86 o 
   5   2   2     1154.61     1133.23     16.77 o 
   6   2   2        5.80        3.34      2.14 o 
   7   2   2      204.30      199.33     11.44 o 
   8   2   2      105.09       79.84     11.85 o 
  -8   3   2        0.02       -0.92      4.99 o 
  -7   3   2       40.00       48.57      4.35 o 
  -6   3   2       26.41       15.38      3.84 o 
  -5   3   2      287.26      286.86      8.15 o 
  -4   3   2      174.16      167.85      4.70 o 
  -3   3   2     2190.56     2167.78     15.27 o 
  -2   3   2     1003.64      986.36      9.37 o 
  -1   3   2     1024.86     1100.18      7.64 o 
   0   3   2     3630.87     3434.78     22.35 o 
   1   3   2      815.04      803.74     10.32 o 
   2   3   2       99.69      105.67      3.31 o 
   3   3   2      214.67      197.50      4.52 o 
   4   3   2      304.98      315.74      7.26 o 
   5   3   2      338.40      350.76     10.57 o 
   6   3   2      895.74      885.65     18.87 o 
   7   3   2      336.08      349.50     20.52 o 
   8   3   2       40.91       72.59     17.71 o 
  -8   4   2        2.79        8.04      5.19 o 
  -7   4   2       98.35       94.99      5.90 o 
  -6   4   2      963.86      975.98     16.58 o 
  -5   4   2       51.87       65.03      3.63 o 
  -4   4   2     1822.12     1814.49     16.37 o 
  -3   4   2     1206.07     1059.69     11.60 o 
  -2   4   2      995.65     1087.61      8.46 o 
  -1   4   2     8704.94     8712.70     46.02 o 
   0   4   2     1305.63     1191.42     14.73 o 
   1   4   2      903.06      804.98     12.70 o 
   2   4   2     4498.25     4532.25     22.69 o 
   3   4   2     1734.36     1631.43     13.55 o 
   4   4   2     3462.03     3582.76     31.05 o 
   5   4   2       53.84       53.49      5.53 o 
   6   4   2      947.46      994.06     29.62 o 
   7   4   2      121.35      144.35     20.33 o 
   8   4   2      488.03      483.02     33.97 o 
  -8   5   2        4.00       -4.08      5.13 o 
  -7   5   2       23.94       24.44      4.82 o 
  -6   5   2       76.71       68.54      5.57 o 
  -5   5   2      564.80      594.25     10.85 o 
  -4   5   2      153.28      178.92      5.48 o 
  -3   5   2     4960.66     5002.88     28.08 o 
  -2   5   2      243.62      217.78      4.06 o 
  -1   5   2      483.27      500.42      7.37 o 
   0   5   2      431.29      404.44      8.41 o 
   1   5   2     2184.53     2137.59     17.54 o 
   2   5   2     5902.23     6211.68     35.15 o 
   3   5   2        4.81       13.45      1.59 o 
   4   5   2      150.40      148.35     10.59 o 
   5   5   2       83.78       72.15      7.74 o 
   6   5   2       77.57       97.79     10.73 o 
   7   5   2      181.45      139.07     10.66 o 
   8   5   2       11.26       13.89     11.62 o 
  -8   6   2      186.02      186.09     22.65 o 
  -7   6   2      406.98      445.09     14.94 o 
  -6   6   2        6.70        3.45      2.47 o 
  -5   6   2      760.11      769.91     11.93 o 
  -4   6   2      171.17      162.30      5.24 o 
  -3   6   2     4857.84     4788.01     23.04 o 
  -2   6   2       76.59      144.75      3.93 o 
  -1   6   2      264.87      312.27      6.42 o 
   0   6   2     7410.55     7167.74     37.80 o 
   1   6   2     5213.13     5279.14     43.76 o 
   2   6   2     3328.13     3228.23     18.98 o 
   3   6   2     9929.85    10314.80     68.44 o 
   4   6   2       48.90       53.04      4.36 o 
   5   6   2     2099.33     2091.34     29.30 o 
   6   6   2      228.89      250.81     10.57 o 
   7   6   2      589.09      559.77     26.27 o 
  -8   7   2        5.03        1.79      8.52 o 
  -7   7   2       84.59       61.43      7.41 o 
  -6   7   2      236.62      219.74      7.51 o 
  -5   7   2      429.67      431.89      9.47 o 
  -4   7   2       82.32       75.82      3.69 o 
  -3   7   2       66.73       66.65      2.55 o 
  -2   7   2     1439.97     1477.96     13.19 o 
  -1   7   2       97.36       74.70      3.62 o 
   0   7   2     2866.65     2990.95     54.63 o 
   1   7   2     5882.63     6086.36     47.55 o 
   2   7   2      368.15      399.30      9.58 o 
   3   7   2     2895.70     3173.64     25.90 o 
   4   7   2       24.05       15.73      2.71 o 
   5   7   2      614.36      656.03     14.41 o 
   6   7   2       14.08        6.88      3.90 o 
   7   7   2        7.96       25.41     11.23 o 
  -8   8   2      269.16      239.51     23.65 o 
  -7   8   2      178.93      210.35     11.57 o 
  -6   8   2      454.73      466.29     10.92 o 
  -5   8   2      624.19      593.23     11.14 o 
  -4   8   2     1029.17      945.92      8.62 o 
  -3   8   2     4597.60     4442.54     24.12 o 
  -2   8   2      974.35      940.16     11.28 o 
  -1   8   2      262.59      225.72      6.42 o 
   0   8   2     3022.59     3077.91     31.26 o 
   1   8   2     1757.40     1693.27     17.76 o 
   2   8   2     3803.63     3802.08     35.22 o 
   3   8   2      290.60      246.53      6.61 o 
   4   8   2      936.12      894.43     13.47 o 
   5   8   2       23.78       25.76      3.70 o 
   6   8   2     1213.02     1197.24     21.73 o 
   7   8   2       32.33       52.09      8.77 o 
  -8   9   2        2.47        0.86      8.69 o 
  -7   9   2        1.79       -2.06      5.28 o 
  -6   9   2       38.99       40.96      4.12 o 
  -5   9   2        1.19        0.68      2.15 o 
  -4   9   2      210.46      217.09      5.55 o 
  -3   9   2        7.35        5.05      1.99 o 
  -2   9   2     2834.45     3145.83     24.63 o 
  -1   9   2      598.40      649.97     11.46 o 
   0   9   2    10121.86    10958.66     64.20 o 
   1   9   2      413.96      445.78      9.67 o 
   2   9   2        9.19       26.15      3.64 o 
   3   9   2       16.54        9.52      2.06 o 
   4   9   2      495.73      477.18      9.72 o 
   5   9   2      567.27      526.28     21.17 o 
   6   9   2       62.08       57.77     10.89 o 
   7   9   2       40.28       31.48      7.25 o 
  -7  10   2      388.14      378.43     21.88 o 
  -6  10   2     1171.63     1244.00     27.14 o 
  -5  10   2      100.64       80.73      6.13 o 
  -4  10   2     2478.24     2534.09     21.48 o 
  -3  10   2      311.32      287.46      6.31 o 
  -2  10   2    10172.49    10175.68     46.79 o 
  -1  10   2      755.45      653.81     12.21 o 
   0  10   2      531.96      400.53     10.88 o 
   1  10   2      901.08      926.90     15.98 o 
   2  10   2      687.52      664.37     14.79 o 
   3  10   2     2593.75     2572.78     40.34 o 
   4  10   2     1705.79     1735.33     18.92 o 
   5  10   2      791.36      831.11     27.38 o 
   6  10   2       43.26       61.10      9.47 o 
   7  10   2      588.58      609.01     29.52 o 
  -7  11   2      145.67      119.83     18.25 o 
  -6  11   2       37.25       25.07      6.09 o 
  -5  11   2      161.90      182.34      9.07 o 
  -4  11   2      142.00      145.30      5.60 o 
  -3  11   2       77.51       58.17      3.21 o 
  -2  11   2      209.21      242.94      7.07 o 
  -1  11   2      248.12      292.00      9.43 o 
   0  11   2     4588.07     4609.61    164.11 o 
   1  11   2        7.79        6.13      2.34 o 
   2  11   2        7.32       19.77      3.21 o 
   3  11   2      190.17      202.81      6.99 o 
   4  11   2        8.88       12.87      2.57 o 
   5  11   2      135.50      154.67     12.83 o 
   6  11   2        6.77        5.22      8.35 o 
   7  11   2       22.12       18.62      6.90 o 
  -7  12   2      174.06      169.71     16.12 o 
  -6  12   2       51.45       55.11     12.49 o 
  -5  12   2      185.85      186.85      6.33 o 
  -4  12   2        6.76        6.34      2.92 o 
  -3  12   2      515.27      465.98     13.87 o 
  -2  12   2      478.92      486.05     12.08 o 
  -1  12   2      316.51      280.95      9.73 o 
   0  12   2     3273.81     3244.48     38.83 o 
   1  12   2     1843.62     1819.16     27.22 o 
   2  12   2     2458.87     2396.77     39.56 o 
   3  12   2     1424.93     1444.00     25.84 o 
   4  12   2      589.95      592.46     13.25 o 
   5  12   2       28.11       23.24      3.63 o 
   6  12   2      264.08      262.09     17.96 o 
   7  12   2        6.86       20.62     21.20 o 
  -7  13   2      104.14      110.74     27.88 o 
  -6  13   2      102.45      103.59     10.94 o 
  -5  13   2      115.71      122.51      7.20 o 
  -4  13   2       94.40       96.91      5.93 o 
  -3  13   2      276.02      202.19     47.29 o 
  -2  13   2      374.38      371.09     18.76 o 
  -1  13   2      350.40      352.69     11.43 o 
   0  13   2       33.72       40.65      5.92 o 
   1  13   2      153.01      165.31      8.90 o 
   2  13   2      265.09      238.84      9.70 o 
   3  13   2       24.45        6.43      5.05 o 
   4  13   2        6.57        1.64      2.74 o 
   5  13   2       84.92       87.14     10.93 o 
   6  13   2       88.68       87.35     11.69 o 
  -7  14   2      273.64      295.57     25.30 o 
  -6  14   2       89.60      109.14     16.00 o 
  -5  14   2      224.40      224.86     10.87 o 
  -4  14   2      824.00      796.66     18.48 o 
  -3  14   2     2456.58     2428.60     24.71 o 
  -2  14   2      389.55      360.05     16.49 o 
  -1  14   2     2207.33     2296.12     36.49 o 
   0  14   2     1014.82     1023.83     18.75 o 
   1  14   2     1416.63     1395.51     32.04 o 
   2  14   2      151.29      137.04      4.86 o 
   3  14   2     2424.22     2388.39     38.49 o 
   4  14   2       13.31       30.03      4.93 o 
   5  14   2      226.99      223.19     16.38 o 
   6  14   2      524.70      587.25     27.38 o 
  -6  15   2       36.46       22.46      9.49 o 
  -5  15   2      127.11      134.41     22.94 o 
  -4  15   2     1561.19     1471.93     23.14 o 
  -3  15   2     1450.89     1487.79     24.65 o 
  -2  15   2        6.22        9.33      3.89 o 
  -1  15   2       82.43       90.65      7.51 o 
   0  15   2        0.00        6.70      5.05 o 
   1  15   2     1093.51     1112.06     21.67 o 
   2  15   2      581.38      596.71     12.96 o 
   3  15   2     1221.20     1116.09     38.71 o 
   4  15   2      324.80      316.45     19.01 o 
   5  15   2       13.70        6.54      7.08 o 
   6  15   2      217.11      169.65     15.88 o 
  -6  16   2       57.00       43.89     11.15 o 
  -5  16   2        3.20       16.96      9.83 o 
  -4  16   2      791.27      833.56     20.43 o 
  -3  16   2     1004.91     1029.70     19.13 o 
  -2  16   2      303.97      298.17     12.92 o 
  -1  16   2     1962.96     2032.08     36.67 o 
   0  16   2      251.81      264.40     14.05 o 
   1  16   2     3494.77     3312.84     47.26 o 
   2  16   2       94.07       78.10      5.44 o 
   3  16   2      138.66      145.81     12.81 o 
   4  16   2      701.88      699.59     28.71 o 
   5  16   2      205.34      227.13     23.97 o 
  -6  17   2        9.99        6.91     10.83 o 
  -5  17   2        9.70       14.14      9.83 o 
  -4  17   2       41.46       22.44     10.16 o 
  -3  17   2      223.42      247.21     11.86 o 
  -2  17   2      669.96      633.46     21.63 o 
  -1  17   2      121.70      123.75     10.35 o 
   0  17   2      216.98      245.95     13.90 o 
   1  17   2       46.65       49.75      7.92 o 
   2  17   2      235.32      191.63      8.79 o 
   3  17   2     1377.99     1323.70     31.07 o 
   4  17   2        8.46       15.80      7.54 o 
   5  17   2       96.99       82.28     11.58 o 
  -5  18   2      796.03      821.08     61.56 o 
  -4  18   2     1841.99     1933.62     45.64 o 
  -3  18   2      305.88      299.96     15.73 o 
  -2  18   2      493.53      469.72     23.81 o 
  -1  18   2     1563.68     1510.83     33.88 o 
   0  18   2     1100.07     1145.97     29.84 o 
   1  18   2      251.56      271.13     15.24 o 
   2  18   2      884.05      949.91     19.80 o 
   3  18   2     1258.14     1363.65     38.74 o 
   4  18   2      690.08      680.44     23.60 o 
   5  18   2      219.34      244.41     19.37 o 
  -5  19   2      111.31       91.74     32.52 o 
  -4  19   2       11.54        0.91      7.18 o 
  -3  19   2        6.83       16.32      6.37 o 
  -2  19   2        2.26       -2.23      5.51 o 
  -1  19   2      395.43      414.92     18.78 o 
   0  19   2        1.23       14.34      7.71 o 
   1  19   2       91.67       91.07     10.07 o 
   2  19   2        4.73       13.61      6.22 o 
   3  19   2       25.16       28.54      8.36 o 
   4  19   2       26.21       33.30      9.14 o 
  -4  20   2     1073.10     1098.06     36.73 o 
  -3  20   2      353.90      373.35     18.42 o 
  -2  20   2      445.13      453.98     20.29 o 
  -1  20   2      279.40      275.06     16.03 o 
   0  20   2     1051.62     1101.67     31.14 o 
   1  20   2      885.61      903.51     28.52 o 
   2  20   2      483.70      473.30     21.09 o 
   3  20   2      217.44      206.31     18.65 o 
   4  20   2       12.15       11.40      9.94 o 
  -4  21   2       13.25        7.85     11.82 o 
  -3  21   2       11.38        6.88      8.63 o 
  -2  21   2      593.02      621.17     24.18 o 
  -1  21   2        0.04        6.08      6.71 o 
   0  21   2      123.07      128.32     12.42 o 
   1  21   2      117.43      123.77     11.74 o 
   2  21   2       23.81       18.99      7.18 o 
   3  21   2      279.67      270.19     19.71 o 
  -3  22   2      292.99      288.04     22.04 o 
  -2  22   2      444.58      468.54     21.85 o 
  -1  22   2      355.59      380.47     19.86 o 
   0  22   2      447.46      454.66     21.63 o 
   1  22   2       45.70       59.17      9.49 o 
   2  22   2      656.72      709.74     27.14 o 
  -1  23   2       25.63       31.95      8.23 o 
   0  23   2       19.54       41.62      8.95 o 
   1  23   2      126.87      165.40     14.26 o 
  -8   1   3      300.71      315.28     14.31 o 
  -7   1   3      373.82      417.40      9.46 o 
  -6   1   3       47.40       34.93      3.06 o 
  -5   1   3     1565.76     1544.18     12.16 o 
  -4   1   3      392.79      360.50      5.80 o 
  -3   1   3     2275.63     2290.99     16.40 o 
  -2   1   3    35318.64    32307.10    193.17 o 
  -1   1   3    30421.98    26532.13    147.91 o 
   0   1   3    12714.68    12062.58     76.53 o 
   1   1   3     4432.22     4550.31     26.26 o 
   2   1   3     7011.16     7064.05     39.67 o 
   3   1   3      396.59      362.99      7.69 o 
   4   1   3       89.84      106.58      4.67 o 
   5   1   3      667.69      686.21     11.22 o 
   6   1   3      914.40      944.67     13.53 o 
   7   1   3      147.81      152.74     14.07 o 
   8   1   3        1.79        0.30      5.63 o 
  -8   2   3        8.95        9.61      4.94 o 
  -7   2   3        0.41       -1.40      2.56 o 
  -6   2   3      538.15      542.25     10.79 o 
  -5   2   3      692.81      662.77     10.92 o 
  -4   2   3        1.06       -1.17      1.55 o 
  -3   2   3      312.58      339.31      4.96 o 
  -2   2   3     5387.10     5326.38     27.45 o 
  -1   2   3      112.98       84.29      3.65 o 
   0   2   3     1301.65     1293.33     12.90 o 
   1   2   3    11566.01    11352.15     59.02 o 
   2   2   3       46.95       43.76      2.61 o 
   3   2   3      536.64      588.93      9.30 o 
   4   2   3      424.07      449.59      9.14 o 
   5   2   3      201.72      197.70      6.20 o 
   6   2   3      509.30      428.89      9.05 o 
   7   2   3       38.09       53.12     10.30 o 
   8   2   3        3.36        7.40      8.39 o 
  -8   3   3       77.65       77.99      8.35 o 
  -7   3   3      278.62      274.94      9.02 o 
  -6   3   3     1249.84     1293.80     17.01 o 
  -5   3   3      561.49      549.62     11.03 o 
  -4   3   3      517.71      451.60      8.94 o 
  -3   3   3     6239.94     6601.22     23.68 o 
  -2   3   3     2398.78     2355.28     14.42 o 
  -1   3   3      622.71      629.93      7.64 o 
   0   3   3        7.67       14.23      1.56 o 
   1   3   3      192.51      220.40      5.29 o 
   2   3   3     2037.10     1868.79     19.65 o 
   3   3   3      375.68      342.80      7.64 o 
   4   3   3      959.67      872.31     11.29 o 
   5   3   3      968.40      898.48     15.74 o 
   6   3   3      839.47      881.32     21.07 o 
   7   3   3      296.23      313.52     15.37 o 
  -8   4   3      240.32      208.27     12.83 o 
  -7   4   3      231.85      263.40      9.03 o 
  -6   4   3       55.97       36.19      3.44 o 
  -5   4   3      122.30      122.06      5.60 o 
  -4   4   3        1.41       -0.33      2.06 o 
  -3   4   3      304.13      310.41      4.41 o 
  -2   4   3      550.55      613.33      6.44 o 
  -1   4   3    17532.86    16395.74    108.69 o 
   0   4   3      103.48       92.47      5.70 o 
   1   4   3      491.84      458.64      7.07 o 
   2   4   3     1355.92     1421.69     23.03 o 
   3   4   3     3099.99     3391.79     31.73 o 
   4   4   3       17.05       18.99      2.03 o 
   5   4   3       48.58       37.93      4.44 o 
   6   4   3       11.43       15.32      5.98 o 
   7   4   3        2.44       -1.04      4.73 o 
  -8   5   3      451.55      450.97     22.03 o 
  -7   5   3      769.27      747.63     17.39 o 
  -6   5   3      215.86      232.43      9.27 o 
  -5   5   3      432.36      423.52     10.41 o 
  -4   5   3     1395.73     1355.11     13.08 o 
  -3   5   3     2411.01     2206.38     15.33 o 
  -2   5   3      357.35      335.41      5.37 o 
  -1   5   3    11229.91    10754.58     69.02 o 
   0   5   3     3086.86     2852.53     24.05 o 
   1   5   3     1856.19     1814.61     14.58 o 
   2   5   3     1160.94     1131.32     11.41 o 
   3   5   3     5759.58     5748.71     38.83 o 
   4   5   3      984.99     1045.04     16.71 o 
   5   5   3      562.27      567.86     20.15 o 
   6   5   3     1204.52     1218.95     32.75 o 
   7   5   3      411.97      424.73     31.94 o 
  -8   6   3        3.22        6.97     15.10 o 
  -7   6   3      187.44      179.84     13.05 o 
  -6   6   3      184.63      185.44      9.05 o 
  -5   6   3      211.04      221.49      6.38 o 
  -4   6   3     1556.69     1521.18     14.70 o 
  -3   6   3      137.43      151.59      3.61 o 
  -2   6   3     2822.44     3026.47     23.93 o 
  -1   6   3     3410.30     3308.03     55.41 o 
   0   6   3      116.07      159.17      6.06 o 
   1   6   3      697.80      807.12     11.89 o 
   2   6   3        2.04        0.07      1.74 o 
   3   6   3      389.47      385.00      7.50 o 
   4   6   3        0.24        1.60      1.65 o 
   5   6   3        4.54        5.69      4.48 o 
   6   6   3      324.50      281.59     12.52 o 
   7   6   3       65.05       82.94     12.13 o 
  -8   7   3      100.82      102.62     11.29 o 
  -7   7   3      584.72      568.39     19.03 o 
  -6   7   3       11.34        6.02      2.64 o 
  -5   7   3        8.76        8.30      2.15 o 
  -4   7   3     2204.55     2149.23     16.99 o 
  -3   7   3     5220.10     5199.93     24.94 o 
  -2   7   3      286.66      400.01      7.07 o 
  -1   7   3     8264.86     8257.84     36.21 o 
   0   7   3       39.38       12.34      1.91 o 
   1   7   3      180.33      195.21      4.85 o 
   2   7   3       62.28      103.36      4.72 o 
   3   7   3     4649.74     4539.40     27.90 o 
   4   7   3      740.98      773.41     14.20 o 
   5   7   3       70.13       81.17      7.71 o 
   6   7   3      718.78      713.63     17.22 o 
   7   7   3       31.52       26.01      9.64 o 
  -8   8   3       10.95       -1.33      7.35 o 
  -7   8   3      285.79      263.69     13.31 o 
  -6   8   3      152.84      143.20      6.21 o 
  -5   8   3        0.04        1.60      2.09 o 
  -4   8   3      197.20      197.27      4.40 o 
  -3   8   3       31.43       44.08      2.90 o 
  -2   8   3     2217.86     2335.94     19.14 o 
  -1   8   3     2793.36     3001.55     24.60 o 
   0   8   3     5619.60     6053.02     34.35 o 
   1   8   3     1260.98     1471.50     14.13 o 
   2   8   3      611.47      658.27     10.12 o 
   3   8   3      152.75      167.15      6.54 o 
   4   8   3      107.38      116.46      5.17 o 
   5   8   3     1168.27     1165.07     27.07 o 
   6   8   3       13.68       12.98      6.20 o 
   7   8   3      307.12      296.85     34.85 o 
  -8   9   3       60.12       41.33      8.97 o 
  -7   9   3      513.83      566.13     25.54 o 
  -6   9   3      943.51      986.29     17.08 o 
  -5   9   3      248.13      265.08      8.89 o 
  -4   9   3     4802.19     4673.00     37.99 o 
  -3   9   3     1055.75     1050.32     13.28 o 
  -2   9   3     2045.34     2040.00     19.65 o 
  -1   9   3     2566.15     2398.17     31.09 o 
   0   9   3    13422.22    13326.51    106.82 o 
   1   9   3     3435.50     3970.11     48.66 o 
   2   9   3     1799.37     1687.41     22.86 o 
   3   9   3     2532.60     2407.85     23.72 o 
   4   9   3     1247.49     1265.19     17.38 o 
   5   9   3      803.92      803.77     34.63 o 
   6   9   3      432.44      432.70     33.82 o 
   7   9   3      280.80      284.44     18.74 o 
  -8  10   3       49.87       32.91      8.55 o 
  -7  10   3       30.70       28.03      8.50 o 
  -6  10   3       95.06       82.14      5.75 o 
  -5  10   3       10.63        6.30      2.95 o 
  -4  10   3        0.54        1.62      1.89 o 
  -3  10   3       31.09       34.99      2.73 o 
  -2  10   3      514.98      596.07     10.46 o 
  -1  10   3       93.89      115.26      5.44 o 
   0  10   3     1987.05     2045.04     34.56 o 
   1  10   3     1089.61     1173.73     16.32 o 
   2  10   3       55.59       62.54      6.06 o 
   3  10   3      196.72      179.92      6.64 o 
   4  10   3      479.47      507.12     12.36 o 
   5  10   3      157.82      156.42     13.25 o 
   6  10   3        3.19        0.71      6.65 o 
   7  10   3        0.04        2.22      7.60 o 
  -7  11   3      670.09      672.71     29.73 o 
  -6  11   3      411.18      425.87     14.88 o 
  -5  11   3      239.15      233.30      6.22 o 
  -4  11   3      996.38      962.76     13.62 o 
  -3  11   3     1256.41     1232.60     16.14 o 
  -2  11   3      833.15      777.99     14.62 o 
  -1  11   3     2709.54     2666.42     28.28 o 
   0  11   3     4680.20     4511.21     41.39 o 
   1  11   3      310.52      313.00     11.20 o 
   2  11   3      840.33      853.94     18.16 o 
   3  11   3      960.35      921.46     16.09 o 
   4  11   3      106.82      109.73      6.32 o 
   5  11   3      174.22      182.74      8.44 o 
   6  11   3      295.73      291.47     21.23 o 
   7  11   3       20.31       11.87      6.78 o 
  -7  12   3       18.73       20.96      7.41 o 
  -6  12   3        4.98        1.31      4.80 o 
  -5  12   3      181.39      210.55      6.11 o 
  -4  12   3     1055.32     1142.85     14.40 o 
  -3  12   3     1885.48     1881.55     24.02 o 
  -2  12   3       64.03       90.88      6.01 o 
  -1  12   3     1312.41     1389.41     24.07 o 
   0  12   3      164.39      145.15      8.09 o 
   1  12   3       97.40       89.70      6.03 o 
   2  12   3      712.71      767.34     27.02 o 
   3  12   3      144.92      136.77      6.30 o 
   4  12   3       24.83       25.06      3.69 o 
   5  12   3     1835.62     1860.71     44.61 o 
   6  12   3       48.61       40.70      9.74 o 
  -7  13   3      422.48      382.10     23.85 o 
  -6  13   3      548.33      504.42     20.96 o 
  -5  13   3     1261.04     1255.46     15.53 o 
  -4  13   3     1417.64     1377.10     17.52 o 
  -3  13   3     2098.34     1779.24    236.84 o 
  -2  13   3      146.80      131.03      8.80 o 
  -1  13   3     1587.37     1677.08     24.76 o 
   0  13   3     1882.67     1843.10     28.93 o 
   1  13   3     3821.19     4021.18     51.97 o 
   2  13   3     1225.02     1200.11     23.11 o 
   3  13   3     1409.14     1393.97     22.44 o 
   4  13   3      382.00      406.16     13.27 o 
   5  13   3     1163.89     1165.35     36.32 o 
   6  13   3      990.82     1063.47     36.35 o 
  -7  14   3       41.42       37.21      9.72 o 
  -6  14   3       79.40       60.72     12.32 o 
  -5  14   3      451.13      449.34     17.24 o 
  -4  14   3       28.46       16.45      4.65 o 
  -3  14   3       54.98       57.11      4.97 o 
  -2  14   3     1937.94     1824.00     47.04 o 
  -1  14   3     1436.36     1429.45     29.09 o 
   0  14   3      864.73      843.28     18.67 o 
   1  14   3      382.73      412.70     13.26 o 
   2  14   3      279.12      250.02     13.13 o 
   3  14   3        0.54        5.64      3.19 o 
   4  14   3        4.76        1.91      2.83 o 
   5  14   3       88.20       72.64     10.24 o 
   6  14   3       28.37       34.56      9.65 o 
  -6  15   3      370.80      369.83     32.23 o 
  -5  15   3        5.21       24.46     13.26 o 
  -4  15   3       32.06       24.86      3.07 o 
  -3  15   3       48.47       60.17      5.14 o 
  -2  15   3       72.14       61.35      7.13 o 
  -1  15   3      703.90      715.80     21.47 o 
   0  15   3     1233.36     1306.82     39.40 o 
   1  15   3     3611.20     3611.05     39.22 o 
   2  15   3      307.02      272.65      8.28 o 
   3  15   3      291.36      331.05     18.01 o 
   4  15   3      263.38      227.68     26.82 o 
   5  15   3        5.78       12.80      7.41 o 
   6  15   3       25.78       31.97      8.96 o 
  -6  16   3        3.95        6.98      8.35 o 
  -5  16   3      691.48      604.49     34.49 o 
  -4  16   3      578.63      640.67     18.05 o 
  -3  16   3      481.69      464.70     13.30 o 
  -2  16   3      138.01      117.80      9.54 o 
  -1  16   3     1310.46     1305.66     29.46 o 
   0  16   3     4601.15     4569.55     70.92 o 
   1  16   3      320.09      370.93     16.54 o 
   2  16   3      262.10      261.34      9.89 o 
   3  16   3      109.74       87.31     10.15 o 
   4  16   3      134.82      154.77     17.32 o 
   5  16   3       23.77        8.65      9.60 o 
  -6  17   3      293.72      265.78     25.01 o 
  -5  17   3        5.19       20.96     11.44 o 
  -4  17   3     1030.70     1072.04     44.76 o 
  -3  17   3     3088.20     2957.61     31.41 o 
  -2  17   3     4312.43     4295.40     54.79 o 
  -1  17   3     3652.57     3647.39     50.81 o 
   0  17   3     2740.21     2820.49     45.14 o 
   1  17   3      580.21      576.59     20.88 o 
   2  17   3        5.65        8.01      2.94 o 
   3  17   3       36.61       23.98      5.62 o 
   4  17   3      939.51      986.94     35.60 o 
   5  17   3      200.55      202.54     17.71 o 
  -5  18   3      150.08      134.10     20.62 o 
  -4  18   3       21.75        6.25      6.64 o 
  -3  18   3       29.73       21.35      6.71 o 
  -2  18   3        0.46        5.73      5.45 o 
  -1  18   3       40.51       53.19      7.93 o 
   0  18   3      495.19      464.26     19.45 o 
   1  18   3        1.16        5.90      6.58 o 
   2  18   3       70.42       86.77      9.58 o 
   3  18   3       30.36       22.50      8.01 o 
   4  18   3        1.08        5.28      6.12 o 
  -5  19   3       92.46       89.64     16.82 o 
  -4  19   3       65.75       59.45     11.86 o 
  -3  19   3     1434.29     1484.15     34.75 o 
  -2  19   3      499.20      544.67     21.38 o 
  -1  19   3       27.52       18.80      6.84 o 
   0  19   3     1757.17     1708.30     37.35 o 
   1  19   3      386.95      379.41     18.54 o 
   2  19   3       51.40       44.09      7.66 o 
   3  19   3      345.60      372.10     21.19 o 
   4  19   3      250.88      291.65     21.07 o 
  -4  20   3      151.38      125.91     11.38 o 
  -3  20   3        0.06        8.97      7.30 o 
  -2  20   3        0.06        5.66      5.82 o 
  -1  20   3      832.37      827.46     27.07 o 
   0  20   3      248.08      273.72     16.24 o 
   1  20   3       17.18       26.95      7.00 o 
   2  20   3       15.26        8.45      6.01 o 
   3  20   3       98.41      113.76     13.38 o 
  -4  21   3      315.21      322.25     17.44 o 
  -3  21   3      406.75      441.74     20.68 o 
  -2  21   3      445.96      486.79     24.26 o 
  -1  21   3      133.87      155.13     16.26 o 
   0  21   3      801.65      841.05     28.09 o 
   1  21   3      669.88      731.37     26.62 o 
   2  21   3      456.11      468.93     21.70 o 
   3  21   3      381.44      384.68     23.40 o 
  -3  22   3        4.64       22.45      7.51 o 
  -2  22   3       18.46       38.04      7.83 o 
  -1  22   3       12.05       12.60      7.30 o 
   0  22   3       10.48       30.67      8.20 o 
   1  22   3        5.09       17.97      7.42 o 
   2  22   3      169.36      172.34     14.13 o 
  -1  23   3      242.27      212.72     15.89 o 
   0  23   3       39.41       33.45      8.12 o 
   1  23   3       51.85       49.73      8.67 o 
  -8   0   4      498.29      424.17     24.80 o 
  -7   0   4      132.33      117.60      5.42 o 
  -6   0   4     1410.13     1525.60     18.54 o 
  -5   0   4       44.99       74.59      4.20 o 
  -4   0   4     7376.13     7531.83     42.95 o 
  -3   0   4      941.48      869.07     12.23 o 
  -2   0   4     5839.57     6079.15     44.34 o 
  -1   0   4     3647.16     3753.14     26.21 o 
   0   0   4      958.33      896.46     17.04 o 
   1   0   4       16.88       24.11      3.20 o 
   2   0   4     5634.34     6064.26     58.03 o 
   3   0   4    11877.46    12676.72    105.70 o 
   4   0   4      735.66      729.12     17.87 o 
   5   0   4       10.64       16.97      5.95 o 
   6   0   4      130.79      147.43      8.67 o 
   7   0   4      331.10      380.98     36.59 o 
  -8   1   4       30.47       16.12      7.71 o 
  -7   1   4        9.99        5.24      2.10 o 
  -6   1   4      755.70      739.96      9.36 o 
  -5   1   4      733.47      783.59      9.22 o 
  -4   1   4     5692.75     5884.30     24.50 o 
  -3   1   4      232.84      253.58      4.08 o 
  -2   1   4    49762.51    44965.27    378.61 o 
  -1   1   4    12489.62    12161.03     80.72 o 
   0   1   4      261.77      336.77      6.84 o 
   1   1   4     1388.69     1466.65     25.98 o 
   2   1   4      142.17      181.57      6.60 o 
   3   1   4     1184.66     1267.06     20.28 o 
   4   1   4      400.43      408.87     11.25 o 
   5   1   4       38.45       42.43      3.80 o 
   6   1   4       62.37       73.09      4.34 o 
   7   1   4        0.21        5.06      7.18 o 
  -8   2   4        2.24       -6.01      6.01 o 
  -7   2   4      664.58      660.48     12.49 o 
  -6   2   4       22.51       32.73      3.07 o 
  -5   2   4      463.06      433.86      6.53 o 
  -4   2   4      374.25      350.72      5.22 o 
  -3   2   4      503.72      432.63      5.13 o 
  -2   2   4     1264.58     1327.45     10.67 o 
  -1   2   4     3460.98     3438.43     19.74 o 
   0   2   4    16777.72    16136.20     50.48 o 
   1   2   4       94.55       87.49      3.75 o 
   2   2   4      491.36      493.96     10.26 o 
   3   2   4     2720.86     2588.55     24.25 o 
   4   2   4      523.40      536.21     15.69 o 
   5   2   4       30.68       28.28      3.00 o 
   6   2   4      488.71      488.71     12.06 o 
   7   2   4      295.80      311.05     19.83 o 
  -8   3   4       35.49       24.09      4.87 o 
  -7   3   4        2.96       -2.67      2.67 o 
  -6   3   4      291.40      268.06      7.68 o 
  -5   3   4     1139.25     1121.43     15.70 o 
  -4   3   4     1421.94     1377.49     11.80 o 
  -3   3   4     2999.93     3168.74     22.51 o 
  -2   3   4        2.51        4.11      1.86 o 
  -1   3   4     1383.98     1351.47     10.89 o 
   0   3   4     3158.67     3200.66     25.20 o 
   1   3   4      884.58      872.95     11.76 o 
   2   3   4       10.63        2.01      1.75 o 
   3   3   4     1976.96     2091.10     22.87 o 
   4   3   4       64.09       57.28      3.79 o 
   5   3   4       25.14       25.41      2.74 o 
   6   3   4        8.89        6.72      2.55 o 
   7   3   4      328.03      272.98     25.47 o 
  -8   4   4       26.65       22.31      5.31 o 
  -7   4   4      186.61      182.17      9.60 o 
  -6   4   4     1563.18     1631.99     18.70 o 
  -5   4   4      822.13      822.41     13.35 o 
  -4   4   4     2832.55     2852.70     17.44 o 
  -3   4   4      408.55      390.90      5.35 o 
  -2   4   4      113.88      153.73      4.26 o 
  -1   4   4      232.23      229.19      5.02 o 
   0   4   4     5581.93     5618.71     32.42 o 
   1   4   4       70.43       71.82      3.68 o 
   2   4   4      178.13      246.28      5.86 o 
   3   4   4      279.18      216.23      6.20 o 
   4   4   4      352.04      377.05      8.76 o 
   5   4   4      166.89      158.71      5.33 o 
   6   4   4      723.54      716.46     21.62 o 
   7   4   4      746.84      795.39     25.41 o 
  -8   5   4        1.04       -5.27      7.38 o 
  -7   5   4      368.37      330.12     11.15 o 
  -6   5   4      354.34      364.28     11.65 o 
  -5   5   4       73.24       76.88      4.56 o 
  -4   5   4       92.70       97.53      2.85 o 
  -3   5   4      356.49      327.14      6.41 o 
  -2   5   4     2071.65     2035.65     12.83 o 
  -1   5   4      415.90      500.49      9.42 o 
   0   5   4     5693.11     5563.31     48.03 o 
   1   5   4        7.98        1.85      1.43 o 
   2   5   4     1754.84     1800.67     14.91 o 
   3   5   4      177.85      202.72      7.28 o 
   4   5   4      872.25      897.08     13.78 o 
   5   5   4       89.46       66.00      5.36 o 
   6   5   4      105.53      116.72     11.18 o 
   7   5   4       14.17        5.16      5.57 o 
  -8   6   4      316.64      312.85     15.17 o 
  -7   6   4      293.59      304.63     10.90 o 
  -6   6   4       89.10       83.25      6.63 o 
  -5   6   4      720.83      706.73     12.79 o 
  -4   6   4       20.79       15.13      1.47 o 
  -3   6   4     2958.75     2801.52     15.23 o 
  -2   6   4      751.44      881.29     14.85 o 
  -1   6   4     2704.41     2433.65     24.80 o 
   0   6   4      709.12      701.71     11.29 o 
   1   6   4    12826.59    12519.87     89.15 o 
   2   6   4     1755.20     1672.33     21.36 o 
   3   6   4     4014.87     3959.52     28.34 o 
   4   6   4      244.42      242.44      7.71 o 
   5   6   4      466.25      394.14     10.61 o 
   6   6   4      534.67      560.03     23.69 o 
   7   6   4      156.09      190.49     27.30 o 
  -8   7   4       45.06       65.13     12.30 o 
  -7   7   4      243.34      256.78     11.77 o 
  -6   7   4        0.08        3.69      3.51 o 
  -5   7   4       15.17        9.92      2.28 o 
  -4   7   4      104.35      108.32      3.52 o 
  -3   7   4        5.55        7.38      1.84 o 
  -2   7   4     2530.76     2628.03     19.03 o 
  -1   7   4      473.03      512.61     10.02 o 
   0   7   4     8560.88     8949.48     57.40 o 
   1   7   4    11482.58    12664.36    110.94 o 
   2   7   4     1272.26     1302.84     16.15 o 
   3   7   4       18.30       12.42      2.89 o 
   4   7   4        1.81        2.09      1.25 o 
   5   7   4      330.47      340.85     12.32 o 
   6   7   4       11.35        2.96      3.66 o 
   7   7   4      112.51       81.97     13.34 o 
  -8   8   4      265.32      283.87     20.50 o 
  -7   8   4      734.65      769.86     24.23 o 
  -6   8   4      128.37      136.34      7.05 o 
  -5   8   4      818.00      798.23     12.74 o 
  -4   8   4     2950.93     2856.66     17.20 o 
  -3   8   4      392.74      382.64      7.30 o 
  -2   8   4    12554.17    12311.73     69.67 o 
  -1   8   4     8481.75     9026.13     60.99 o 
   0   8   4    10912.28    11283.63     43.50 o 
   1   8   4      441.48      405.89      8.03 o 
   2   8   4      509.53      432.99      9.80 o 
   3   8   4      146.24      109.16      4.99 o 
   4   8   4       56.12       46.48      3.28 o 
   5   8   4     1012.81      991.24     30.73 o 
   6   8   4      868.95      894.64     30.97 o 
   7   8   4       85.79       98.54     27.88 o 
  -8   9   4        9.61        8.01      6.58 o 
  -7   9   4       56.13       43.49      6.22 o 
  -6   9   4       55.39       56.47      4.45 o 
  -5   9   4       45.32       44.33      2.80 o 
  -4   9   4      201.30      219.13      6.21 o 
  -3   9   4       60.33       56.43      3.08 o 
  -2   9   4       63.81       73.85      4.39 o 
  -1   9   4      829.51      977.02     17.18 o 
   0   9   4     4243.28     4603.89     45.10 o 
   1   9   4     1526.62     1633.16     19.70 o 
   2   9   4      482.33      452.08     11.40 o 
   3   9   4      513.61      541.57     13.72 o 
   4   9   4       62.02       68.34      4.59 o 
   5   9   4      667.67      666.35     26.08 o 
   6   9   4       69.29       56.70      9.12 o 
   7   9   4        3.19       20.89     11.07 o 
  -8  10   4      161.91      186.95     16.48 o 
  -7  10   4      593.05      597.95     26.96 o 
  -6  10   4      702.70      691.68     16.41 o 
  -5  10   4      997.77      939.53     10.78 o 
  -4  10   4     4493.93     4585.00     28.88 o 
  -3  10   4      532.14      531.18      9.08 o 
  -2  10   4      777.40      724.20     11.65 o 
  -1  10   4    11195.30    11362.15    113.02 o 
   0  10   4     3076.59     3198.16     37.80 o 
   1  10   4      167.48      166.75      6.04 o 
   2  10   4     6302.17     6165.17     74.08 o 
   3  10   4      226.06      230.56      9.26 o 
   4  10   4      685.74      688.69     15.34 o 
   5  10   4      186.13      167.84      9.05 o 
   6  10   4       35.62       45.07     10.05 o 
   7  10   4      230.56      231.73     23.48 o 
  -7  11   4      197.88      181.43     16.07 o 
  -6  11   4        0.02       -1.67      3.62 o 
  -5  11   4        3.60        3.35      1.67 o 
  -4  11   4      211.21      208.05      7.62 o 
  -3  11   4      431.04      472.61      9.02 o 
  -2  11   4     2086.14     2059.07     22.13 o 
  -1  11   4       78.72       99.11      5.52 o 
   0  11   4       15.82        6.76      2.64 o 
   1  11   4     2276.31     2285.15     25.96 o 
   2  11   4      677.10      663.49     18.70 o 
   3  11   4       22.68       13.89      3.75 o 
   4  11   4      544.08      558.05     18.59 o 
   5  11   4      114.40      108.57     12.25 o 
   6  11   4       25.25       25.84     16.84 o 
  -7  12   4      641.14      662.98     29.62 o 
  -6  12   4      333.47      338.51     14.82 o 
  -5  12   4      823.16      807.27     12.44 o 
  -4  12   4     4577.33     4632.84     38.68 o 
  -3  12   4      667.92      640.83     13.32 o 
  -2  12   4      918.49      887.90     17.84 o 
  -1  12   4     1527.16     1474.12     27.92 o 
   0  12   4      848.77      773.57     20.36 o 
   1  12   4      906.00      985.44     16.49 o 
   2  12   4     2505.85     2438.82     58.26 o 
   3  12   4     1478.62     1375.73     28.65 o 
   4  12   4        4.68        9.42      3.04 o 
   5  12   4       17.23        9.17     11.74 o 
   6  12   4      441.64      435.52     23.73 o 
  -7  13   4       61.88       47.40     10.18 o 
  -6  13   4      111.23      100.83     14.98 o 
  -5  13   4      829.18      849.67     13.62 o 
  -4  13   4      360.77      348.65     11.27 o 
  -3  13   4      134.19      145.45      6.44 o 
  -2  13   4      909.40      908.51     22.87 o 
  -1  13   4      428.09      440.43     12.95 o 
   0  13   4       17.54       15.19      3.53 o 
   1  13   4        0.00        3.02      2.62 o 
   2  13   4        0.38       -0.59      4.04 o 
   3  13   4       11.48        3.79      2.27 o 
   4  13   4        2.62        3.25      3.85 o 
   5  13   4       36.41       41.54     11.57 o 
   6  13   4      127.88      101.05     12.84 o 
  -7  14   4       67.68       81.72     13.58 o 
  -6  14   4      179.26      197.46     20.11 o 
  -5  14   4      828.72      843.59     15.97 o 
  -4  14   4      634.72      651.33     14.29 o 
  -3  14   4     2965.28     2915.84     34.24 o 
  -2  14   4      624.55      645.07     16.17 o 
  -1  14   4     4999.40     4852.91     54.77 o 
   0  14   4     2508.81     2587.05     32.70 o 
   1  14   4     1994.36     2018.16     32.87 o 
   2  14   4      663.66      649.09     25.82 o 
   3  14   4     3251.87     3186.52     32.67 o 
   4  14   4      289.76      305.34     19.19 o 
   5  14   4     1319.23     1349.34     40.88 o 
   6  14   4     1153.57     1167.40     40.04 o 
  -6  15   4      245.34      232.13     23.52 o 
  -5  15   4       39.41       14.07      5.58 o 
  -4  15   4       23.66       25.94      4.42 o 
  -3  15   4      827.55      878.69     19.55 o 
  -2  15   4      324.87      302.87     11.02 o 
  -1  15   4      644.96      658.71     20.91 o 
   0  15   4      367.76      340.18     15.24 o 
   1  15   4        1.23       -0.85      2.88 o 
   2  15   4      109.09      105.18      9.34 o 
   3  15   4       46.42       52.33      5.88 o 
   4  15   4      400.75      354.64     16.26 o 
   5  15   4        0.15        8.88      7.26 o 
  -6  16   4      274.37      284.74     25.01 o 
  -5  16   4      406.41      390.56     36.89 o 
  -4  16   4      210.15      211.68     10.68 o 
  -3  16   4        4.49       -0.43      3.16 o 
  -2  16   4      115.86      130.75      9.92 o 
  -1  16   4       14.02       11.78      5.73 o 
   0  16   4      791.61      790.89     23.49 o 
   1  16   4       46.32       50.22      5.37 o 
   2  16   4     1119.10     1111.43     25.36 o 
   3  16   4      719.53      771.16     28.42 o 
   4  16   4      523.52      512.90     35.57 o 
   5  16   4      103.03      116.18     13.82 o 
  -6  17   4      135.20      181.49     21.66 o 
  -5  17   4       12.82       29.11     10.32 o 
  -4  17   4      442.41      444.16     17.91 o 
  -3  17   4       96.45       96.07      7.48 o 
  -2  17   4        8.56       14.35      4.15 o 
  -1  17   4      604.52      611.23     21.47 o 
   0  17   4       61.58       31.87      6.39 o 
   1  17   4      926.76      975.43     21.53 o 
   2  17   4      180.24      171.42     16.51 o 
   3  17   4      500.40      448.00     22.38 o 
   4  17   4        0.78        2.51      7.08 o 
   5  17   4       16.09       15.78      7.96 o 
  -5  18   4      254.93      291.74     38.91 o 
  -4  18   4      972.27     1029.72     27.72 o 
  -3  18   4      124.29      147.87     10.96 o 
  -2  18   4      170.54      189.07     10.78 o 
  -1  18   4      891.58      861.89     26.02 o 
   0  18   4      980.29      912.04     27.07 o 
   1  18   4     2412.16     2293.08     34.01 o 
   2  18   4     2215.94     2158.78     45.68 o 
   3  18   4      778.65      785.03     30.15 o 
   4  18   4      164.95      181.68     16.50 o 
  -5  19   4      161.30      142.55     20.07 o 
  -4  19   4       22.34       22.89      6.66 o 
  -3  19   4       75.81       72.69     11.23 o 
  -2  19   4        1.27       11.54      6.69 o 
  -1  19   4       16.54       19.03      6.46 o 
   0  19   4       41.37       58.18      8.56 o 
   1  19   4        2.76       -1.23      4.40 o 
   2  19   4       53.68       44.76      7.17 o 
   3  19   4      160.66      183.19     15.88 o 
   4  19   4        7.33       23.35      9.01 o 
  -4  20   4      595.04      573.52     22.44 o 
  -3  20   4      440.03      468.98     20.52 o 
  -2  20   4      968.65     1029.69     30.27 o 
  -1  20   4      782.66      826.45     27.09 o 
   0  20   4      732.36      772.56     26.53 o 
   1  20   4      318.95      348.29     18.34 o 
   2  20   4      257.43      267.45     16.29 o 
   3  20   4       11.83        7.03      6.26 o 
  -4  21   4       58.51       50.52     10.14 o 
  -3  21   4      220.23      243.32     15.89 o 
  -2  21   4      411.60      424.54     20.67 o 
  -1  21   4       12.45       26.05      6.71 o 
   0  21   4       27.58       44.35      7.97 o 
   1  21   4       37.80       36.77      8.80 o 
   2  21   4      140.94      175.47     14.24 o 
   3  21   4       27.72       18.88     11.98 o 
  -3  22   4       36.43       17.37     10.39 o 
  -2  22   4      270.85      277.78     19.31 o 
  -1  22   4      355.28      375.19     19.89 o 
   0  22   4      394.81      409.38     21.11 o 
   1  22   4       17.98       19.17      7.58 o 
   2  22   4      112.94      120.58     12.68 o 
  -1  23   4      315.35      405.65     21.37 o 
   0  23   4       17.60       21.50      7.95 o 
  -8   1   5      249.81      226.54     16.26 o 
  -7   1   5     1059.44     1090.30     10.71 o 
  -6   1   5       62.81       47.78      2.62 o 
  -5   1   5      340.52      330.22      5.95 o 
  -4   1   5    14340.68    14125.02     71.03 o 
  -3   1   5     1350.16     1294.50     10.19 o 
  -2   1   5      628.03      666.70      6.99 o 
  -1   1   5     1440.99     1575.87     12.57 o 
   0   1   5     3973.74     3970.31     38.95 o 
   1   1   5      394.85      401.51      9.42 o 
   2   1   5      135.36      101.41      5.36 o 
   3   1   5     3827.02     3715.89     34.94 o 
   4   1   5       10.41        8.37      2.77 o 
   5   1   5       22.33       24.71      3.74 o 
   6   1   5      397.11      425.91     13.70 o 
   7   1   5      226.72      229.12     20.48 o 
  -8   2   5       39.18       30.83      5.38 o 
  -7   2   5        0.28       -0.40      2.31 o 
  -6   2   5      125.43      129.64      6.14 o 
  -5   2   5       29.71       30.55      2.09 o 
  -4   2   5        8.50        6.36      1.97 o 
  -3   2   5     2863.93     3066.85     31.78 o 
  -2   2   5     2031.73     2044.61     15.79 o 
  -1   2   5       77.31       91.90      2.93 o 
   0   2   5     1211.88     1369.55     21.46 o 
   1   2   5     3693.22     3745.90     57.75 o 
   2   2   5      138.19      119.18      5.54 o 
   3   2   5      496.04      603.90     11.79 o 
   4   2   5        0.70       -1.35      2.16 o 
   5   2   5       53.53       55.97      4.28 o 
   6   2   5       45.78       42.31      4.99 o 
   7   2   5        0.55        3.89      6.56 o 
  -8   3   5      242.75      230.49     11.71 o 
  -7   3   5      399.59      387.72      9.43 o 
  -6   3   5      115.93      101.35      4.78 o 
  -5   3   5      302.75      304.93      6.27 o 
  -4   3   5      530.03      486.79      5.93 o 
  -3   3   5     6389.46     6272.48     58.23 o 
  -2   3   5     7709.07     7831.28     51.30 o 
  -1   3   5    10814.45    10244.05     42.85 o 
   0   3   5     1040.59     1087.05     11.70 o 
   1   3   5     5090.10     5434.66     88.09 o 
   2   3   5     1066.74      985.12     15.73 o 
   3   3   5      933.67      884.42     17.59 o 
   4   3   5     1062.16     1109.17     16.40 o 
   5   3   5      145.77      128.91      5.91 o 
   6   3   5        2.75        4.42      3.29 o 
   7   3   5       78.80       78.61     10.23 o 
  -8   4   5       18.67        9.61     10.39 o 
  -7   4   5       77.93       87.02      5.63 o 
  -6   4   5        6.65        5.94      2.52 o 
  -5   4   5       62.69       67.97      2.59 o 
  -4   4   5      245.16      223.04      4.30 o 
  -3   4   5       74.84       73.51      3.38 o 
  -2   4   5     2108.88     2255.10     12.73 o 
  -1   4   5     3057.00     2954.12     26.09 o 
   0   4   5      929.29      944.15     17.76 o 
   1   4   5       70.00       56.48      3.46 o 
   2   4   5        3.85        3.00      1.46 o 
   3   4   5       48.28       56.54      3.65 o 
   4   4   5       63.24       57.59      4.27 o 
   5   4   5      707.64      794.63     15.54 o 
   6   4   5      470.78      461.12     15.54 o 
   7   4   5       34.83        6.54     12.28 o 
  -8   5   5      113.45      116.30     12.44 o 
  -7   5   5        5.00       -2.75      3.70 o 
  -6   5   5        3.60        1.86      2.20 o 
  -5   5   5      137.88      151.59      4.07 o 
  -4   5   5     2374.16     2273.08     26.72 o 
  -3   5   5     1659.61     1637.76     15.62 o 
  -2   5   5       78.38       70.18      2.48 o 
  -1   5   5     7252.86     7161.60     38.80 o 
   0   5   5     2948.01     2729.72     22.90 o 
   1   5   5     1512.09     1547.52     16.53 o 
   2   5   5     1317.84     1409.18     15.94 o 
   3   5   5     3977.46     4144.58     31.69 o 
   4   5   5      149.25      154.91      7.97 o 
   5   5   5     1006.94     1006.14     13.40 o 
   6   5   5      867.66      972.15     31.26 o 
   7   5   5      475.92      445.93     20.06 o 
  -8   6   5      236.10      230.26     14.92 o 
  -7   6   5        3.64       -1.68      3.24 o 
  -6   6   5      165.15      150.47      6.03 o 
  -5   6   5       14.48       15.32      1.96 o 
  -4   6   5        0.01       -1.16      1.36 o 
  -3   6   5      319.82      310.69      5.45 o 
  -2   6   5      203.13      222.00      5.16 o 
  -1   6   5      619.14      675.33     11.17 o 
   0   6   5       18.34       20.09      1.84 o 
   1   6   5      124.48      121.42      4.24 o 
   2   6   5      115.30      101.97      4.23 o 
   3   6   5     1265.79     1296.88     15.15 o 
   4   6   5     1352.39     1420.27     20.33 o 
   5   6   5       16.52        3.95      1.54 o 
   6   6   5        3.00        8.79      9.21 o 
   7   6   5       63.51       42.86      8.80 o 
  -8   7   5        9.18        6.55      5.16 o 
  -7   7   5     1161.02     1194.65     20.76 o 
  -6   7   5       30.05       34.55      3.89 o 
  -5   7   5     1286.68     1270.01     13.04 o 
  -4   7   5     1249.01     1233.74     13.43 o 
  -3   7   5     1548.26     1503.41     11.84 o 
  -2   7   5      442.27      362.34      7.54 o 
  -1   7   5     1805.32     1692.75     20.67 o 
   0   7   5     3525.62     3223.80     20.78 o 
   1   7   5     4473.02     4545.13     33.09 o 
   2   7   5     6214.89     6279.65     55.98 o 
   3   7   5     2388.94     2350.52     36.81 o 
   4   7   5       65.03       68.61      3.44 o 
   5   7   5       11.03        8.06      1.60 o 
   6   7   5      564.41      583.62     33.32 o 
   7   7   5       79.05       94.25     29.04 o 
  -8   8   5        0.01        0.86      6.46 o 
  -7   8   5      208.40      213.66      9.79 o 
  -6   8   5       15.72       13.68      3.16 o 
  -5   8   5      250.93      245.35      5.15 o 
  -4   8   5      172.52      169.20      5.15 o 
  -3   8   5     3054.19     3084.72     35.51 o 
  -2   8   5      668.29      703.82     11.03 o 
  -1   8   5      319.58      261.53      7.89 o 
   0   8   5      748.36      760.25     12.46 o 
   1   8   5      855.99      912.55     15.42 o 
   2   8   5     1002.00     1030.44     14.85 o 
   3   8   5      757.57      789.46     14.45 o 
   4   8   5      127.67      122.11      5.57 o 
   5   8   5      507.93      483.36      7.84 o 
   6   8   5       74.58       42.03     15.39 o 
   7   8   5      112.16       90.93     18.58 o 
  -8   9   5      481.43      469.72     24.17 o 
  -7   9   5      154.97      146.53     10.38 o 
  -6   9   5     2313.22     2380.51     28.54 o 
  -5   9   5     1055.52     1040.44     11.01 o 
  -4   9   5     5059.27     5115.67     26.59 o 
  -3   9   5       35.05       20.25      2.27 o 
  -2   9   5       97.51       57.75      3.64 o 
  -1   9   5      294.77      196.93      7.45 o 
   0   9   5      558.21      471.71     10.31 o 
   1   9   5      580.80      500.57      9.64 o 
   2   9   5     2695.85     2645.94     27.64 o 
   3   9   5     2290.75     2302.60     25.43 o 
   4   9   5     1490.89     1577.94     21.43 o 
   5   9   5      526.41      542.90     23.22 o 
   6   9   5       25.07        9.26      8.51 o 
  -8  10   5       12.90        7.87     11.57 o 
  -7  10   5       16.82       25.75      5.55 o 
  -6  10   5        5.54        0.25      3.34 o 
  -5  10   5      440.88      407.87      8.08 o 
  -4  10   5     1702.54     1766.01     16.56 o 
  -3  10   5      105.86       91.90      4.51 o 
  -2  10   5      847.97      862.14     14.66 o 
  -1  10   5       86.86       75.86      5.70 o 
   0  10   5      416.58      292.76     44.05 o 
   1  10   5        1.37        0.49      2.12 o 
   2  10   5        7.37        5.08      2.75 o 
   3  10   5      278.77      300.00      9.90 o 
   4  10   5        1.82        1.65      3.24 o 
   5  10   5      207.93      195.86      9.19 o 
   6  10   5        8.64        0.82     10.16 o 
  -7  11   5      372.46      415.50     23.21 o 
  -6  11   5       79.79       76.53      6.71 o 
  -5  11   5     1950.76     2021.06     19.12 o 
  -4  11   5     1318.73     1317.63     20.33 o 
  -3  11   5     2311.01     2240.76     20.84 o 
  -2  11   5     4164.09     4126.05     37.15 o 
  -1  11   5     3439.29     3492.16     60.35 o 
   0  11   5     5565.39     5752.50     45.22 o 
   1  11   5      992.61     1013.60     18.74 o 
   2  11   5     2266.57     2244.26     32.97 o 
   3  11   5      817.27      890.80     19.61 o 
   4  11   5      627.02      649.63     21.00 o 
   5  11   5      207.53      199.09     15.63 o 
   6  11   5       49.40       52.65      9.98 o 
  -7  12   5      556.16      538.54     26.59 o 
  -6  12   5      259.74      280.83     18.58 o 
  -5  12   5       87.35       88.14      4.52 o 
  -4  12   5       12.04       10.17      3.08 o 
  -3  12   5      489.88      466.06     11.59 o 
  -2  12   5        1.29        9.77      2.80 o 
  -1  12   5      104.01       92.56      7.48 o 
   0  12   5      305.40      253.35     10.11 o 
   1  12   5      134.37      153.69      7.95 o 
   2  12   5      451.71      382.61     13.32 o 
   3  12   5      452.51      467.09     17.54 o 
   4  12   5      292.89      259.25     10.93 o 
   5  12   5       12.10        2.84      9.01 o 
   6  12   5       28.52       19.27      8.33 o 
  -7  13   5      394.22      399.33     24.07 o 
  -6  13   5      252.25      271.22     18.87 o 
  -5  13   5       65.34       79.13      4.54 o 
  -4  13   5     1214.40     1187.48     20.98 o 
  -3  13   5      167.18      180.85      9.78 o 
  -2  13   5     4684.83     4611.25     52.71 o 
  -1  13   5     2567.62     2521.20     33.37 o 
   0  13   5     1122.97     1101.32     18.52 o 
   1  13   5     3092.40     3022.51     35.15 o 
   2  13   5     1214.28     1142.21     17.10 o 
   3  13   5     1528.45     1439.84     31.09 o 
   4  13   5      412.87      375.16     16.30 o 
   5  13   5      697.49      719.17     30.04 o 
   6  13   5      505.69      518.60     27.45 o 
  -7  14   5       18.06        7.14     13.59 o 
  -6  14   5      175.99      180.19     15.80 o 
  -5  14   5      878.34      885.40     16.22 o 
  -4  14   5      320.59      313.31     10.08 o 
  -3  14   5        0.27        2.46      2.20 o 
  -2  14   5      731.96      730.70     16.35 o 
  -1  14   5      154.94      161.31     10.62 o 
   0  14   5       56.09       54.77      5.71 o 
   1  14   5       24.16       30.29      4.21 o 
   2  14   5      180.30      192.38     13.87 o 
   3  14   5       96.05       93.85     11.33 o 
   4  14   5      338.68      351.71     30.06 o 
   5  14   5      282.10      284.74     20.51 o 
  -6  15   5      274.92      277.05     20.11 o 
  -5  15   5      394.80      434.58     18.97 o 
  -4  15   5      793.12      762.67     18.09 o 
  -3  15   5     1581.85     1542.70     23.66 o 
  -2  15   5      440.20      434.39     14.46 o 
  -1  15   5     3657.53     3514.45     47.85 o 
   0  15   5       52.53       47.61      8.04 o 
   1  15   5     2031.58     2063.09     28.95 o 
   2  15   5      656.50      649.95     39.82 o 
   3  15   5       57.12       62.84      7.97 o 
   4  15   5      354.03      377.32     22.12 o 
   5  15   5      261.22      245.57     20.83 o 
  -6  16   5      101.90       99.28     17.23 o 
  -5  16   5      695.34      722.93     37.75 o 
  -4  16   5       32.03       31.08      5.80 o 
  -3  16   5     1809.22     1822.63     32.39 o 
  -2  16   5        7.08        4.52      4.09 o 
  -1  16   5       53.48       60.27      8.16 o 
   0  16   5      273.63      265.57     14.48 o 
   1  16   5      790.09      768.64     18.43 o 
   2  16   5      137.85      102.28     10.09 o 
   3  16   5        0.02       -0.69      5.00 o 
   4  16   5        3.18      -11.62     11.62 o 
   5  16   5      170.32      163.51     16.22 o 
  -6  17   5      252.39      280.50     29.33 o 
  -5  17   5     1617.16     1669.98     57.90 o 
  -4  17   5      750.10      739.63     28.09 o 
  -3  17   5     2794.80     2812.60     37.95 o 
  -2  17   5       22.62       36.63      5.09 o 
  -1  17   5       13.91        9.34      5.37 o 
   0  17   5        7.91        3.99      8.63 o 
   1  17   5        7.91        8.70      3.78 o 
   2  17   5     1411.62     1384.45     33.40 o 
   3  17   5      559.32      552.65     24.77 o 
   4  17   5     1018.89     1033.00     37.83 o 
  -5  18   5        0.17        0.18     14.81 o 
  -4  18   5      200.85      194.57     16.29 o 
  -3  18   5       52.76       50.97      7.60 o 
  -2  18   5      650.56      650.25     19.51 o 
  -1  18   5       88.53       82.59      8.96 o 
   0  18   5      777.76      640.93     23.05 o 
   1  18   5       11.12        5.20      4.59 o 
   2  18   5      236.79      248.57     18.53 o 
   3  18   5      385.63      379.88     21.33 o 
   4  18   5        0.40        8.79      7.99 o 
  -5  19   5       28.94       24.65     10.17 o 
  -4  19   5     1319.71     1371.71     33.16 o 
  -3  19   5      945.27     1018.97     28.79 o 
  -2  19   5     4067.09     4008.97     57.35 o 
  -1  19   5      153.98      169.56     12.64 o 
   0  19   5      943.56      911.04     28.07 o 
   1  19   5      786.20      799.53     20.61 o 
   2  19   5      509.46      502.67     21.84 o 
   3  19   5     1358.23     1379.61     41.35 o 
   4  19   5       52.96       48.53     11.58 o 
  -4  20   5       16.35       10.38      6.20 o 
  -3  20   5        3.55        4.37      5.52 o 
  -2  20   5       98.03      110.13     11.52 o 
  -1  20   5        1.43       15.05     11.23 o 
   0  20   5      188.74      196.74     14.20 o 
   1  20   5        3.47       -2.55      6.75 o 
   2  20   5        5.46       -0.41      6.47 o 
   3  20   5        6.10        8.73      6.67 o 
  -4  21   5      176.44      202.53     17.58 o 
  -3  21   5      339.50      399.54     19.51 o 
  -2  21   5       88.26      102.96     10.87 o 
  -1  21   5      124.77      128.67     15.68 o 
   0  21   5      345.05      362.19     19.23 o 
   1  21   5      279.41      302.76     17.76 o 
   2  21   5      122.06      126.49     12.11 o 
  -3  22   5      205.56      213.45     15.03 o 
  -2  22   5       38.66       59.59      9.40 o 
  -1  22   5       52.31       71.11     10.14 o 
   0  22   5       31.75       39.99     15.68 o 
   1  22   5       30.45       33.67      8.08 o 
  -9   0   6       20.75       -8.71     11.62 o 
  -8   0   6      348.95      286.27     19.33 o 
  -7   0   6      394.84      408.50     13.09 o 
  -6   0   6     1712.87     1814.16     22.10 o 
  -5   0   6      731.79      701.56     12.08 o 
  -4   0   6    11163.44    11000.47    112.75 o 
  -3   0   6     9067.27     8639.24     43.19 o 
  -2   0   6    16120.82    16083.71     74.24 o 
  -1   0   6        9.93       11.43      2.56 o 
   0   0   6    13568.73    13426.31     86.58 o 
   1   0   6      586.23      631.39     21.51 o 
   2   0   6    13060.32    12947.10    155.06 o 
   3   0   6     3161.85     3265.88     44.01 o 
   4   0   6      257.24      257.40     11.23 o 
   5   0   6      391.50      386.96     15.73 o 
   6   0   6        9.60        2.63      5.66 o 
   7   0   6       92.15       77.24     17.42 o 
  -9   1   6        0.44       14.82      8.35 o 
  -8   1   6       15.61        3.82      4.12 o 
  -7   1   6       33.86       32.02      2.39 o 
  -6   1   6      279.42      302.53      6.36 o 
  -5   1   6       92.84       74.69      2.82 o 
  -4   1   6     5613.50     5830.48     23.18 o 
  -3   1   6     2874.78     2927.25     20.15 o 
  -2   1   6     1743.38     1725.44     12.27 o 
  -1   1   6    10329.52    10137.33     36.85 o 
   0   1   6      409.19      455.69      8.12 o 
   1   1   6       51.93       80.04      4.86 o 
   2   1   6       26.33       25.21      3.40 o 
   3   1   6      159.06      135.14      6.19 o 
   4   1   6      583.85      617.78     12.59 o 
   5   1   6       50.00       43.36      4.08 o 
   6   1   6        6.56        9.28      3.84 o 
   7   1   6       77.25       94.86     21.49 o 
  -9   2   6      154.86      143.57     17.42 o 
  -8   2   6       13.11        4.91      5.11 o 
  -7   2   6      532.99      520.60      8.47 o 
  -6   2   6        4.49        2.85      1.49 o 
  -5   2   6       17.63       10.42      1.63 o 
  -4   2   6      181.30      146.71      3.37 o 
  -3   2   6      693.98      716.28     10.15 o 
  -2   2   6       79.81      104.48      3.94 o 
  -1   2   6     5175.50     5412.59     40.84 o 
   0   2   6       93.46       75.25      4.12 o 
   1   2   6      194.46      247.24      6.58 o 
   2   2   6       24.12       72.70      4.54 o 
   3   2   6       86.09      130.39      6.95 o 
   4   2   6       11.19       10.59      2.73 o 
   5   2   6      182.56      187.63      7.64 o 
   6   2   6      113.42      109.97      8.38 o 
   7   2   6       11.82        9.73      7.25 o 
  -8   3   6       11.42        3.52      6.80 o 
  -7   3   6       37.94       41.76      3.40 o 
  -6   3   6        0.24       -0.23      1.62 o 
  -5   3   6       23.94       28.07      2.08 o 
  -4   3   6     2336.11     2301.71     17.67 o 
  -3   3   6        1.75        1.52      1.53 o 
  -2   3   6     1780.08     1783.24     15.76 o 
  -1   3   6     4472.98     4405.36     24.69 o 
   0   3   6      590.53      600.17     10.17 o 
   1   3   6       58.74       68.24      4.06 o 
   2   3   6        1.77        4.63      2.35 o 
   3   3   6      152.16      161.23      7.83 o 
   4   3   6       82.00       86.67      4.94 o 
   5   3   6       45.88       67.65      4.82 o 
   6   3   6      235.20      238.24     13.03 o 
   7   3   6        0.21        1.64      7.46 o 
  -8   4   6      640.74      616.56     18.83 o 
  -7   4   6     1112.26     1132.16     17.31 o 
  -6   4   6      242.73      256.83      5.63 o 
  -5   4   6      400.40      327.23      5.53 o 
  -4   4   6       49.80       52.72      3.08 o 
  -3   4   6       18.42       43.87      2.79 o 
  -2   4   6       31.12       20.82      1.63 o 
  -1   4   6    17000.18    16409.46    104.95 o 
   0   4   6     1265.70     1144.74     11.31 o 
   1   4   6     7093.54     7363.28     38.31 o 
   2   4   6      999.12      946.35     15.48 o 
   3   4   6      783.15      751.42     13.98 o 
   4   4   6     1423.10     1486.64     19.91 o 
   5   4   6     2632.20     2672.10     44.36 o 
   6   4   6      865.78      944.32     26.15 o 
   7   4   6       66.07       59.50     10.25 o 
  -8   5   6      361.28      355.61     14.89 o 
  -7   5   6        4.07        1.62      2.15 o 
  -6   5   6       37.84       35.92      2.57 o 
  -5   5   6      169.40      178.47      5.36 o 
  -4   5   6        0.31       -0.30      1.69 o 
  -3   5   6      159.62      142.57      4.54 o 
  -2   5   6      107.95      121.22      3.48 o 
  -1   5   6      644.68      706.59      9.71 o 
   0   5   6      167.25      214.85      6.05 o 
   1   5   6     3222.17     3309.31     26.00 o 
   2   5   6      338.43      358.25      7.09 o 
   3   5   6      389.34      400.60      9.52 o 
   4   5   6      140.82      138.03      7.87 o 
   5   5   6        0.05       -2.80      2.80 o 
   6   5   6        0.12       -1.36      6.32 o 
   7   5   6        3.12       19.04     10.85 o 
  -8   6   6      513.84      502.19     17.80 o 
  -7   6   6      116.50      107.82      6.17 o 
  -6   6   6      283.16      252.80      8.14 o 
  -5   6   6      116.03       98.76      4.20 o 
  -4   6   6     2020.38     2049.15     18.23 o 
  -3   6   6      500.09      504.75      8.87 o 
  -2   6   6     8260.93     8540.42     44.47 o 
  -1   6   6      809.57      763.35     11.41 o 
   0   6   6      385.95      471.84      8.60 o 
   1   6   6      677.99      659.69     11.88 o 
   2   6   6     1341.08     1320.20     15.18 o 
   3   6   6     1165.85     1170.20     18.07 o 
   4   6   6      541.30      538.65     13.30 o 
   5   6   6      238.69      241.41      7.54 o 
   6   6   6      306.47      304.48     20.08 o 
   7   6   6        7.72      -10.43     13.94 o 
  -8   7   6      203.27      193.01     11.45 o 
  -7   7   6      530.20      539.19     13.82 o 
  -6   7   6       44.37       43.51      3.38 o 
  -5   7   6      908.31      882.25     12.43 o 
  -4   7   6      139.56      133.35      5.05 o 
  -3   7   6       67.82       55.89      2.47 o 
  -2   7   6      768.57      759.95     10.16 o 
  -1   7   6     1170.97     1280.06     15.07 o 
   0   7   6     1145.10     1281.93     15.07 o 
   1   7   6      932.11     1085.26     13.53 o 
   2   7   6      277.50      268.75      7.93 o 
   3   7   6      222.83      178.53      6.25 o 
   4   7   6      198.41      200.49      6.43 o 
   5   7   6      186.47      182.08      6.49 o 
   6   7   6      124.96      123.03     27.01 o 
   7   7   6       14.16        7.69      6.82 o 
  -8   8   6      274.41      280.01     21.20 o 
  -7   8   6      517.41      536.78     19.10 o 
  -6   8   6       17.01       17.60      3.00 o 
  -5   8   6     1911.80     1899.67     23.64 o 
  -4   8   6     1360.23     1374.01     13.15 o 
  -3   8   6     9473.10     9707.54     44.08 o 
  -2   8   6     3279.53     3403.61     29.47 o 
  -1   8   6      739.15      653.84     11.50 o 
   0   8   6      249.72      190.68      5.28 o 
   1   8   6      223.95      134.08      5.32 o 
   2   8   6     2592.82     2561.11     35.16 o 
   3   8   6     2252.19     2287.58     25.76 o 
   4   8   6     1611.21     1633.27     21.81 o 
   5   8   6      642.54      635.02     11.31 o 
   6   8   6      152.76      179.36     29.91 o 
  -8   9   6       81.85       95.94     12.71 o 
  -7   9   6      141.81      147.94     10.65 o 
  -6   9   6      559.83      524.25     12.18 o 
  -5   9   6        4.91        7.84      1.95 o 
  -4   9   6       10.88       14.39      1.88 o 
  -3   9   6       55.08       64.25      3.40 o 
  -2   9   6      158.57      173.60      6.52 o 
  -1   9   6       14.02       12.77      2.44 o 
   0   9   6        1.31        0.82      1.57 o 
   1   9   6       33.15       51.08      3.89 o 
   2   9   6     1680.85     1769.68     22.15 o 
   3   9   6     1124.46     1176.42     18.26 o 
   4   9   6      573.24      586.83     13.55 o 
   5   9   6        0.17       -0.90      5.55 o 
   6   9   6        4.42       -5.45     11.30 o 
  -8  10   6      222.59      225.20     18.01 o 
  -7  10   6      578.87      600.49     20.44 o 
  -6  10   6     1179.45     1085.74     15.45 o 
  -5  10   6      202.05      183.10      4.81 o 
  -4  10   6     3533.24     3371.38     21.83 o 
  -3  10   6      290.95      263.50      7.54 o 
  -2  10   6      254.94      216.93      7.70 o 
  -1  10   6       12.68       27.13      3.09 o 
   0  10   6     6182.12     6043.96     45.71 o 
   1  10   6      176.27      148.70      7.10 o 
   2  10   6        8.12        3.24      2.35 o 
   3  10   6       97.39      115.49      6.78 o 
   4  10   6       80.14       74.07      5.33 o 
   5  10   6      337.66      339.02     20.30 o 
   6  10   6       53.68       48.29     20.91 o 
  -8  11   6       18.71       38.94     11.92 o 
  -7  11   6       49.80       53.18     10.25 o 
  -6  11   6      249.62      248.63     17.39 o 
  -5  11   6      182.88      186.87      5.67 o 
  -4  11   6       59.82       68.17      4.77 o 
  -3  11   6     1182.64     1290.13     17.42 o 
  -2  11   6       19.86       20.44      3.01 o 
  -1  11   6      461.42      455.62     13.53 o 
   0  11   6      600.02      587.17     13.65 o 
   1  11   6       33.48       22.26      2.77 o 
   2  11   6        0.36        0.52      3.31 o 
   3  11   6      612.32      621.70     17.24 o 
   4  11   6       38.08       39.21      5.02 o 
   5  11   6      191.59      181.54     15.62 o 
   6  11   6       20.09       13.43      9.02 o 
  -7  12   6      902.90      892.51     34.15 o 
  -6  12   6      709.45      725.80     29.18 o 
  -5  12   6      855.46      889.82     12.83 o 
  -4  12   6     1095.42     1030.37     18.99 o 
  -3  12   6     4495.86     4397.79     35.41 o 
  -2  12   6      211.63      200.98      8.19 o 
  -1  12   6     3893.69     3528.27    464.85 o 
   0  12   6     2542.04     2573.28     35.48 o 
   1  12   6     1393.41     1353.12     20.87 o 
   2  12   6      779.09      809.83     22.13 o 
   3  12   6     1872.13     1937.47     36.00 o 
   4  12   6     1740.64     1682.73     61.99 o 
   5  12   6      314.41      276.58     19.72 o 
   6  12   6      704.29      687.64     39.50 o 
  -7  13   6      166.50      184.28     27.75 o 
  -6  13   6       16.22        8.07      7.23 o 
  -5  13   6     1125.14     1150.80     15.34 o 
  -4  13   6     1305.69     1249.37     19.15 o 
  -3  13   6       95.01       85.27      5.65 o 
  -2  13   6      229.49      223.40     12.32 o 
  -1  13   6       43.97       38.36      6.03 o 
   0  13   6       96.04       94.69      6.77 o 
   1  13   6      116.94      106.03      7.19 o 
   2  13   6      136.74      155.44     18.02 o 
   3  13   6     1090.63      936.71     25.90 o 
   4  13   6        5.02        5.04      3.49 o 
   5  13   6        8.22       -0.41      8.10 o 
  -7  14   6       93.77      103.62     14.05 o 
  -6  14   6        5.37       11.66      7.51 o 
  -5  14   6        3.81        8.92      3.10 o 
  -4  14   6      382.37      367.20     11.04 o 
  -3  14   6      180.75      183.78      9.29 o 
  -2  14   6     2930.26     2938.90     30.48 o 
  -1  14   6      363.22      378.65     15.77 o 
   0  14   6     2898.21     2834.02     32.79 o 
   1  14   6       32.04       28.32      3.54 o 
   2  14   6     1657.86     1726.89     40.72 o 
   3  14   6     3067.09     3157.95     48.49 o 
   4  14   6      403.04      434.69     18.36 o 
   5  14   6      188.34      207.59     18.28 o 
  -7  15   6       32.84       53.95     11.55 o 
  -6  15   6       27.36       39.22     14.16 o 
  -5  15   6       68.89       70.23      8.05 o 
  -4  15   6        0.45        0.60      2.45 o 
  -3  15   6      165.76      154.63      7.44 o 
  -2  15   6     1328.12     1296.11     25.32 o 
  -1  15   6     1337.78     1272.92     35.51 o 
   0  15   6        5.74        9.99      3.80 o 
   1  15   6      480.53      528.75     14.74 o 
   2  15   6        0.18        7.41      4.85 o 
   3  15   6       20.48       25.78      7.11 o 
   4  15   6      364.81      368.93     22.57 o 
   5  15   6       81.64       85.10     13.34 o 
  -6  16   6       21.04       17.65      8.55 o 
  -5  16   6      955.09      938.13     49.07 o 
  -4  16   6      745.17      767.84     19.36 o 
  -3  16   6      973.00      987.81     22.36 o 
  -2  16   6       28.25       23.32      5.32 o 
  -1  16   6     8700.59     8420.24     86.51 o 
   0  16   6      597.45      636.43     21.76 o 
   1  16   6     2093.60     2141.07     30.42 o 
   2  16   6      112.71      116.81     12.10 o 
   3  16   6      780.26      806.80     25.85 o 
   4  16   6       11.90       18.21      9.95 o 
   5  16   6       98.42      124.19     14.51 o 
  -6  17   6      106.01       97.26     14.12 o 
  -5  17   6        3.70       11.25      8.79 o 
  -4  17   6       24.11       19.75      8.62 o 
  -3  17   6      157.22      160.85     10.05 o 
  -2  17   6      343.71      387.26     13.59 o 
  -1  17   6     1667.17     1752.62     36.55 o 
   0  17   6       74.09       75.88      8.78 o 
   1  17   6      642.30      609.75     16.91 o 
   2  17   6       44.93       82.47     10.66 o 
   3  17   6        9.83        9.34      6.33 o 
   4  17   6       64.23       62.84     10.83 o 
  -5  18   6       83.48       66.37     15.10 o 
  -4  18   6     1434.34     1520.71     55.02 o 
  -3  18   6        6.69       -0.53      6.10 o 
  -2  18   6     1293.78     1263.98     27.22 o 
  -1  18   6     2499.33     2371.85     43.52 o 
   0  18   6      878.26      832.32     22.09 o 
   1  18   6       72.11       64.45      6.17 o 
   2  18   6      636.52      724.92     29.44 o 
   3  18   6      199.99      232.81     15.33 o 
   4  18   6      269.36      261.77     20.68 o 
  -5  19   6       87.32       72.09     16.02 o 
  -4  19   6        1.16        6.05      7.11 o 
  -3  19   6      133.17      170.77     14.33 o 
  -2  19   6      305.02      326.76     17.22 o 
  -1  19   6       12.01       18.32      6.65 o 
   0  19   6      146.77      159.69     12.79 o 
   1  19   6       14.60       21.96      8.13 o 
   2  19   6        2.13        6.11      7.38 o 
   3  19   6       37.57       43.63      9.04 o 
  -4  20   6       15.77       11.76      9.83 o 
  -3  20   6       96.80      149.31     12.62 o 
  -2  20   6     1089.17     1157.86     32.36 o 
  -1  20   6      709.81      719.60     25.66 o 
   0  20   6      680.55      724.13     26.17 o 
   1  20   6       62.22       44.09      7.91 o 
   2  20   6     1291.15     1363.19     42.37 o 
   3  20   6      835.74      876.16     29.98 o 
  -3  21   6      107.78       98.04     10.43 o 
  -2  21   6        4.76        2.22      6.87 o 
  -1  21   6       77.92       91.41      9.97 o 
   0  21   6      228.05      250.57     18.02 o 
   1  21   6      107.29      126.12     12.82 o 
   2  21   6       71.99       52.89     10.84 o 
  -2  22   6       89.37       99.40     11.24 o 
  -1  22   6      600.15      612.56     21.94 o 
   0  22   6       50.20       57.02      9.56 o 
   1  22   6      163.89      141.48     13.11 o 
  -9   1   7       89.65       79.91     28.17 o 
  -8   1   7      317.47      323.19     13.84 o 
  -7   1   7     1509.61     1551.16     16.80 o 
  -6   1   7      389.99      359.79      7.05 o 
  -5   1   7      131.43      100.46      3.62 o 
  -4   1   7      537.63      520.70      7.70 o 
  -3   1   7     2676.75     3027.74     17.13 o 
  -2   1   7     4292.33     4513.52     21.18 o 
  -1   1   7     6039.12     5956.26     38.39 o 
   0   1   7     2987.99     3021.80     24.39 o 
   1   1   7     1163.45     1195.20     16.54 o 
   2   1   7     4344.30     4420.08     37.84 o 
   3   1   7       41.21       47.62      4.31 o 
   4   1   7      344.97      309.91     10.27 o 
   5   1   7      221.60      254.32      9.71 o 
   6   1   7      235.78      279.20     12.11 o 
   7   1   7       86.02      127.78     20.33 o 
  -9   2   7        0.82        3.55      7.52 o 
  -8   2   7        1.60       11.01      5.70 o 
  -7   2   7        9.70        6.51      1.82 o 
  -6   2   7      170.19      181.93      4.90 o 
  -5   2   7     2018.21     2077.66     18.39 o 
  -4   2   7     1164.22     1053.46     13.99 o 
  -3   2   7      366.90      406.36      6.43 o 
  -2   2   7       71.65       68.82      2.84 o 
  -1   2   7      967.97     1075.68     12.85 o 
   0   2   7      508.83      543.05     10.32 o 
   1   2   7    15661.89    16998.65    144.23 o 
   2   2   7      112.73       96.11      5.60 o 
   3   2   7      692.92      719.40     16.47 o 
   4   2   7       35.75       45.22      4.55 o 
   5   2   7      392.73      397.58     11.53 o 
   6   2   7      240.22      249.40     12.46 o 
   7   2   7       65.97       57.45     10.08 o 
  -9   3   7       62.81       51.21     11.44 o 
  -8   3   7      578.83      586.55     19.03 o 
  -7   3   7      118.14      107.63      3.58 o 
  -6   3   7      662.85      662.81      9.65 o 
  -5   3   7     3211.85     3273.43     22.72 o 
  -4   3   7     5333.12     5134.02     31.82 o 
  -3   3   7     4639.05     4634.31     27.00 o 
  -2   3   7     1117.15     1221.52     10.93 o 
  -1   3   7     1205.75     1090.67     16.11 o 
   0   3   7        7.81       14.50      2.41 o 
   1   3   7     2002.32     2030.43     21.47 o 
   2   3   7      549.61      474.32     10.20 o 
   3   3   7     2072.73     2064.52     32.18 o 
   4   3   7      119.61      115.56      5.91 o 
   5   3   7     1616.51     1622.47     22.65 o 
   6   3   7      458.64      498.21     21.56 o 
   7   3   7       51.84       41.11     18.92 o 
  -8   4   7        0.03        0.45      4.63 o 
  -7   4   7      269.12      267.86      7.03 o 
  -6   4   7        5.93        3.79      1.16 o 
  -5   4   7      697.99      685.52     11.61 o 
  -4   4   7       41.11       51.46      3.42 o 
  -3   4   7      198.74      244.99      6.66 o 
  -2   4   7    10634.76    11006.21    109.92 o 
  -1   4   7     1511.40     1754.39     14.78 o 
   0   4   7     4167.38     4419.99     33.34 o 
   1   4   7        3.44        0.55      2.40 o 
   2   4   7       86.11      104.56      5.41 o 
   3   4   7      317.17      301.99      8.52 o 
   4   4   7      123.80      131.26      6.47 o 
   5   4   7      185.96      206.43      8.26 o 
   6   4   7      126.14      121.77     10.38 o 
   7   4   7       10.95        9.13      9.51 o 
  -8   5   7      132.06      158.99     11.31 o 
  -7   5   7      313.97      330.76      8.67 o 
  -6   5   7      264.79      269.35      6.99 o 
  -5   5   7     1566.94     1625.79     16.55 o 
  -4   5   7      216.79      229.45      6.40 o 
  -3   5   7     1036.13     1022.94     13.77 o 
  -2   5   7       13.99       22.47      2.05 o 
  -1   5   7     4555.01     4418.85     31.39 o 
   0   5   7     6156.66     6314.63     38.85 o 
   1   5   7       76.33      108.10      5.28 o 
   2   5   7     3104.30     2987.63     41.96 o 
   3   5   7      956.39      973.85     15.21 o 
   4   5   7      409.95      433.67     13.79 o 
   5   5   7      441.10      480.92     11.59 o 
   6   5   7      902.11      952.23     33.30 o 
  -8   6   7       73.76       66.95      7.10 o 
  -7   6   7        0.96        7.49      4.58 o 
  -6   6   7        6.90        5.32      2.46 o 
  -5   6   7      355.88      371.24      8.52 o 
  -4   6   7       94.76      102.16      4.44 o 
  -3   6   7     2274.11     2512.71     20.63 o 
  -2   6   7       54.67       94.06      3.53 o 
  -1   6   7     3364.16     3737.36     26.61 o 
   0   6   7      402.58      455.83      8.96 o 
   1   6   7      242.36      249.29      7.93 o 
   2   6   7       99.32       95.27      5.05 o 
   3   6   7        0.28        0.89      2.57 o 
   4   6   7      845.29      846.64     17.54 o 
   5   6   7      282.28      282.65     10.82 o 
   6   6   7      309.76      277.72     23.03 o 
  -8   7   7       14.19       11.84      4.55 o 
  -7   7   7     1499.88     1545.77     29.77 o 
  -6   7   7      239.33      245.64      6.51 o 
  -5   7   7       75.19       73.82      4.12 o 
  -4   7   7      603.04      574.29     10.48 o 
  -3   7   7       23.05       15.19      2.02 o 
  -2   7   7     6960.37     6968.30     35.22 o 
  -1   7   7    16117.01    16777.27     56.83 o 
   0   7   7     3740.10     3858.55     40.04 o 
   1   7   7     1758.81     1890.53     19.06 o 
   2   7   7      354.92      316.50      8.86 o 
   3   7   7     2604.49     2645.56     27.74 o 
   4   7   7      128.58      137.84      9.10 o 
   5   7   7        4.96        1.00      5.53 o 
   6   7   7      746.06      731.40     30.55 o 
  -8   8   7        1.06        8.54      5.40 o 
  -7   8   7       14.76       13.19      6.20 o 
  -6   8   7       11.79       10.83      2.29 o 
  -5   8   7      544.98      537.45     10.51 o 
  -4   8   7        1.22        5.24      3.72 o 
  -3   8   7      991.97     1085.42     12.83 o 
  -2   8   7      276.57      293.35      8.54 o 
  -1   8   7      109.26      140.41      5.55 o 
   0   8   7        0.02       -0.65      1.91 o 
   1   8   7      433.18      507.24     12.76 o 
   2   8   7     1075.90     1160.77     15.97 o 
   3   8   7      454.58      440.29      9.53 o 
   4   8   7        3.81        8.18      1.86 o 
   5   8   7       20.08       23.78      6.79 o 
   6   8   7       27.22       27.66      9.75 o 
  -8   9   7      522.09      498.58     22.19 o 
  -7   9   7      131.76       95.62      8.87 o 
  -6   9   7     1463.90     1488.90     17.78 o 
  -5   9   7      514.73      506.09     10.88 o 
  -4   9   7     3585.18     3499.49     29.12 o 
  -3   9   7     1250.60     1227.58     15.20 o 
  -2   9   7     1547.55     1580.94     17.48 o 
  -1   9   7     1732.82     1813.37     19.96 o 
   0   9   7     1594.74     1574.97     21.32 o 
   1   9   7       58.99       27.40      5.25 o 
   2   9   7     1937.76     1904.98     36.59 o 
   3   9   7      187.51      166.93      8.08 o 
   4   9   7       20.46       16.53      4.74 o 
   5   9   7      413.90      424.81     18.34 o 
   6   9   7      252.65      254.56     36.88 o 
  -8  10   7        9.50        3.44      8.38 o 
  -7  10   7      212.65      191.94     12.13 o 
  -6  10   7       79.19       69.90      4.55 o 
  -5  10   7      218.17      210.74      8.43 o 
  -4  10   7      199.89      198.03      4.70 o 
  -3  10   7      501.52      507.08     10.07 o 
  -2  10   7     2166.07     2294.23     25.65 o 
  -1  10   7     2183.57     2217.02     25.09 o 
   0  10   7       51.70       53.90      4.94 o 
   1  10   7      456.05      502.04     11.19 o 
   2  10   7      446.73      446.24     14.64 o 
   3  10   7       98.30       96.68      7.52 o 
   4  10   7       63.78       61.77      6.02 o 
   5  10   7      211.73      206.57     36.30 o 
   6  10   7        7.07       -0.20      9.42 o 
  -8  11   7       73.75       77.70     12.35 o 
  -7  11   7      300.76      310.50     20.27 o 
  -6  11   7      198.38      244.46     12.83 o 
  -5  11   7     2593.17     2516.09     24.03 o 
  -4  11   7      340.77      342.18      9.27 o 
  -3  11   7     1589.53     1598.20     19.43 o 
  -2  11   7      619.53      636.26     15.57 o 
  -1  11   7     1834.66     1792.70     26.58 o 
   0  11   7     1415.15     1391.83     20.13 o 
   1  11   7      437.48      457.61     13.51 o 
   2  11   7      706.85      651.82     16.04 o 
   3  11   7       27.71       20.28      4.05 o 
   4  11   7       32.51       22.15      4.49 o 
   5  11   7      746.77      813.76     41.32 o 
   6  11   7       66.12       80.57     24.97 o 
  -7  12   7      201.11      199.03     16.85 o 
  -6  12   7      260.70      290.72     19.05 o 
  -5  12   7      721.03      718.22     16.77 o 
  -4  12   7       48.12       44.03      3.78 o 
  -3  12   7       69.66       76.05      5.03 o 
  -2  12   7      173.20      145.57      8.32 o 
  -1  12   7       25.21       15.96      4.66 o 
   0  12   7      414.84      397.92     12.11 o 
   1  12   7        1.91       -3.07      3.20 o 
   2  12   7       39.91       29.99      4.82 o 
   3  12   7      410.79      434.58     15.48 o 
   4  12   7       99.75      122.98     21.11 o 
   5  12   7        0.14       18.58     12.71 o 
  -7  13   7      578.33      631.93     29.88 o 
  -6  13   7      720.34      759.20     30.92 o 
  -5  13   7       45.96       40.11      3.13 o 
  -4  13   7     1381.16     1346.16     18.85 o 
  -3  13   7       27.92       25.74      3.70 o 
  -2  13   7     5845.45     5724.80     71.35 o 
  -1  13   7     1727.67     1623.25     45.58 o 
   0  13   7      319.03      300.87      9.15 o 
   1  13   7     1522.88     1593.72     25.15 o 
   2  13   7      867.67      778.19     23.03 o 
   3  13   7     1180.53     1138.75     29.19 o 
   4  13   7     1355.77     1419.16     32.15 o 
   5  13   7      166.13      175.56     16.72 o 
  -7  14   7      894.13      853.47     35.05 o 
  -6  14   7      128.93      114.59     14.69 o 
  -5  14   7      738.94      760.79     17.30 o 
  -4  14   7        0.02       -3.02      3.06 o 
  -3  14   7       17.38       17.18      3.68 o 
  -2  14   7      114.49      135.11      7.71 o 
  -1  14   7        3.40        0.07      5.01 o 
   0  14   7        3.35        2.47      4.25 o 
   1  14   7      102.30       82.48      6.19 o 
   2  14   7      240.09      233.96     15.90 o 
   3  14   7        0.08        3.05      9.72 o 
   4  14   7       61.91       44.38      9.71 o 
   5  14   7      414.56      365.61     23.80 o 
  -7  15   7       32.61       39.68      9.92 o 
  -6  15   7       15.35        3.18      7.07 o 
  -5  15   7      563.26      580.08     27.67 o 
  -4  15   7       77.84       79.06      5.87 o 
  -3  15   7     1927.34     1857.34     38.14 o 
  -2  15   7      148.01      174.73      9.90 o 
  -1  15   7     2259.86     2295.14     39.97 o 
   0  15   7       56.10       65.35      6.29 o 
   1  15   7      827.66      822.01     15.32 o 
   2  15   7      633.72      562.72     24.20 o 
   3  15   7      835.29      789.48     25.53 o 
   4  15   7      707.49      739.51     31.84 o 
   5  15   7      713.25      681.28     32.29 o 
  -6  16   7      151.10      144.64     15.52 o 
  -5  16   7      651.33      646.81     29.35 o 
  -4  16   7      374.44      388.73     19.42 o 
  -3  16   7      205.10      193.76     10.45 o 
  -2  16   7      189.61      207.96     11.13 o 
  -1  16   7        7.03        7.90      5.65 o 
   0  16   7       40.14       30.10     13.04 o 
   1  16   7       12.02        5.63      2.87 o 
   2  16   7      997.20      962.54     32.45 o 
   3  16   7      754.21      712.42     24.83 o 
   4  16   7       52.12       38.60     11.97 o 
  -6  17   7       37.91       39.03     10.59 o 
  -5  17   7      587.28      626.29     29.61 o 
  -4  17   7        4.11       -0.61      9.01 o 
  -3  17   7       62.21       66.73      7.02 o 
  -2  17   7      273.23      250.78     12.29 o 
  -1  17   7       17.03       20.46      6.02 o 
   0  17   7     3356.75     3170.22     51.18 o 
   1  17   7     1168.58     1087.21     18.66 o 
   2  17   7     1268.58     1193.79     37.16 o 
   3  17   7       88.27       88.06     10.14 o 
   4  17   7       36.34       29.05      8.90 o 
  -5  18   7        9.91        6.36      7.40 o 
  -4  18   7      264.02      266.90     24.19 o 
  -3  18   7      162.04      175.54     12.30 o 
  -2  18   7      106.63      104.55     14.50 o 
  -1  18   7      353.63      358.77     15.22 o 
   0  18   7       27.49       26.74      5.24 o 
   1  18   7       85.70       92.93     10.56 o 
   2  18   7      403.14      366.75     21.67 o 
   3  18   7      307.92      364.63     18.96 o 
  -5  19   7      192.41      205.63     18.76 o 
  -4  19   7     1713.57     1780.22     61.59 o 
  -3  19   7       80.64       90.40     10.50 o 
  -2  19   7      602.14      630.07     23.42 o 
  -1  19   7      695.48      653.66     20.70 o 
   0  19   7      553.51      534.72     22.51 o 
   1  19   7     1080.24     1142.50     32.73 o 
   2  19   7      344.98      346.68     22.46 o 
   3  19   7      225.75      177.17     14.20 o 
  -4  20   7       72.54      114.16     17.86 o 
  -3  20   7       72.48       69.70     10.23 o 
  -2  20   7       12.65        9.43      5.60 o 
  -1  20   7       13.00       14.91      6.39 o 
   0  20   7      125.45      127.42     12.10 o 
   1  20   7       15.65       18.44      7.25 o 
   2  20   7       16.07       14.38      9.99 o 
  -3  21   7      178.39      177.12     13.38 o 
  -2  21   7      362.29      330.27     16.33 o 
  -1  21   7       83.15       96.67      9.18 o 
   0  21   7       58.08       58.09      9.07 o 
   1  21   7        4.96        5.49      7.70 o 
  -2  22   7      209.59      221.63     13.81 o 
  -1  22   7       10.92       11.09      7.47 o 
   0  22   7       35.86       23.04      7.04 o 
  -9   0   8       35.43       31.94     13.36 o 
  -8   0   8      281.75      265.47     20.91 o 
  -7   0   8      357.45      357.72     10.59 o 
  -6   0   8     3803.01     4051.46     30.42 o 
  -5   0   8     3911.94     3815.02     42.84 o 
  -4   0   8      691.50      685.81     11.88 o 
  -3   0   8     5117.95     5616.80     40.03 o 
  -2   0   8    10880.88    10482.36     52.17 o 
  -1   0   8     2854.18     2559.71     49.95 o 
   0   0   8       71.92      121.06      9.23 o 
   1   0   8     4780.72     4953.28     62.37 o 
   2   0   8      132.49       94.59      9.90 o 
   3   0   8     4282.13     4340.16     53.56 o 
   4   0   8       65.41       74.08      8.02 o 
   5   0   8      786.27      827.86     25.31 o 
   6   0   8      204.21      177.92     13.47 o 
  -9   1   8       38.07       37.50     11.66 o 
  -8   1   8        0.55        4.07      4.70 o 
  -7   1   8        4.68        4.63      1.86 o 
  -6   1   8      580.32      571.45      8.04 o 
  -5   1   8        4.76        3.24      1.94 o 
  -4   1   8      937.25     1016.68      9.61 o 
  -3   1   8       14.82       24.74      1.80 o 
  -2   1   8       24.21       26.96      2.33 o 
  -1   1   8     2380.86     2658.56     20.09 o 
   0   1   8      458.06      516.82     10.17 o 
   1   1   8      171.19      131.63      6.03 o 
   2   1   8       50.78       22.55      4.06 o 
   3   1   8      128.85      147.42      6.82 o 
   4   1   8       59.59       58.70      5.35 o 
   5   1   8      527.24      486.68     13.82 o 
   6   1   8      240.66      202.18     11.90 o 
  -9   2   8      327.23      346.47     26.65 o 
  -8   2   8      245.89      236.51     12.57 o 
  -7   2   8      579.92      629.14      9.28 o 
  -6   2   8      589.76      574.96      8.24 o 
  -5   2   8     9946.51     9588.74    138.27 o 
  -4   2   8     3157.58     2928.74     35.14 o 
  -3   2   8     3555.55     3821.85     18.16 o 
  -2   2   8     6707.52     6740.41     31.07 o 
  -1   2   8      367.48      239.76      5.88 o 
   0   2   8     1501.16     1432.04     17.87 o 
   1   2   8       11.20       35.57      3.74 o 
   2   2   8     8344.88     8409.75     55.76 o 
   3   2   8       87.09       95.16      6.80 o 
   4   2   8       83.71       90.53      6.24 o 
   5   2   8        9.96        7.42      3.29 o 
   6   2   8      252.39      237.21     15.65 o 
  -9   3   8       19.20       21.77     25.26 o 
  -8   3   8        2.68       -5.08      5.08 o 
  -7   3   8       50.60       39.73      3.18 o 
  -6   3   8      169.38      162.27      6.35 o 
  -5   3   8       29.18       24.77      4.40 o 
  -4   3   8       64.13       75.68      4.94 o 
  -3   3   8    10142.08    10503.91     43.90 o 
  -2   3   8     1122.27     1266.09     12.05 o 
  -1   3   8      975.36     1076.43     13.93 o 
   0   3   8       22.49       24.88      2.47 o 
   1   3   8     1813.96     1946.43     22.47 o 
   2   3   8      132.72      169.55      6.63 o 
   3   3   8      310.21      369.97     12.62 o 
   4   3   8      118.85      106.85      6.81 o 
   5   3   8       91.13       84.65      5.87 o 
   6   3   8       47.49       48.49      8.69 o 
  -8   4   8      648.08      646.73     20.80 o 
  -7   4   8      171.58      167.06      5.59 o 
  -6   4   8        5.08        8.89      2.77 o 
  -5   4   8       10.40       16.62      2.50 o 
  -4   4   8     3541.01     3707.17     27.52 o 
  -3   4   8     1010.81      882.10     51.71 o 
  -2   4   8      320.37      338.31      7.14 o 
  -1   4   8     8444.06     8616.75     66.32 o 
   0   4   8      928.82     1048.78     16.41 o 
   1   4   8     6955.65     7429.95     70.95 o 
   2   4   8     2412.98     2476.14     26.31 o 
   3   4   8     1778.98     1759.63     23.85 o 
   4   4   8        3.58        4.20      2.76 o 
   5   4   8      375.62      388.47     13.45 o 
   6   4   8      113.21      123.62     10.57 o 
  -8   5   8      199.52      179.09     13.15 o 
  -7   5   8      176.78      166.12      6.90 o 
  -6   5   8      567.45      558.03     10.62 o 
  -5   5   8      283.77      279.20      8.73 o 
  -4   5   8        6.12        6.12      2.50 o 
  -3   5   8       72.58       91.91      4.89 o 
  -2   5   8     4447.96     4710.18     25.41 o 
  -1   5   8    10160.76    10451.13     71.11 o 
   0   5   8      967.71     1000.94     11.77 o 
   1   5   8        3.53        2.28      2.24 o 
   2   5   8      118.76      112.86      5.97 o 
   3   5   8       18.82       18.37      3.20 o 
   4   5   8       80.48       71.90      5.13 o 
   5   5   8        0.04        1.30      3.95 o 
   6   5   8      518.92      503.23     25.29 o 
  -8   6   8       26.43       23.83      5.23 o 
  -7   6   8      540.75      493.12     11.27 o 
  -6   6   8       46.01       49.22      4.80 o 
  -5   6   8     3666.11     3705.21     27.29 o 
  -4   6   8     2653.15     2629.02     22.58 o 
  -3   6   8     2043.71     2006.66     26.89 o 
  -2   6   8     3436.94     3224.47     29.48 o 
  -1   6   8    12049.10    12346.78     97.80 o 
   0   6   8     1411.88     1420.99     18.62 o 
   1   6   8      369.75      411.93     10.71 o 
   2   6   8     2694.07     2693.56     27.53 o 
   3   6   8     1984.97     1924.84     25.52 o 
   4   6   8     2570.29     2664.02     34.88 o 
   5   6   8      379.11      392.61     16.69 o 
   6   6   8      836.58      823.05     32.64 o 
  -8   7   8      279.83      263.36     13.49 o 
  -7   7   8      181.41      194.93     11.29 o 
  -6   7   8      229.68      217.67      7.15 o 
  -5   7   8      152.37      141.63      5.60 o 
  -4   7   8     2094.80     2086.11     20.65 o 
  -3   7   8      827.85      812.65      9.48 o 
  -2   7   8      345.33      373.09      8.18 o 
  -1   7   8     1864.04     2099.15     21.76 o 
   0   7   8      164.82      149.51      5.67 o 
   1   7   8     1619.45     1847.62     22.87 o 
   2   7   8     1294.71     1285.02     19.10 o 
   3   7   8      226.45      226.39      8.37 o 
   4   7   8       99.57       97.29      6.98 o 
   5   7   8      320.98      316.99     12.07 o 
   6   7   8       67.44       78.03     11.96 o 
  -8   8   8      600.21      593.24     20.02 o 
  -7   8   8      393.81      406.69     15.98 o 
  -6   8   8      115.72      116.65      5.70 o 
  -5   8   8     1401.09     1392.93     16.91 o 
  -4   8   8      262.09      234.06      7.33 o 
  -3   8   8      358.70      435.30      7.78 o 
  -2   8   8      685.07      791.75     12.23 o 
  -1   8   8      148.40       86.44      4.87 o 
   0   8   8     2938.13     3127.02     30.21 o 
   1   8   8      742.07      738.04     12.88 o 
   2   8   8     2781.01     2880.60     36.70 o 
   3   8   8     1032.92     1005.01     17.80 o 
   4   8   8       17.90       15.73      4.37 o 
   5   8   8      311.05      365.77     18.36 o 
   6   8   8        8.88        3.58      6.96 o 
  -8   9   8      138.84      118.02     11.68 o 
  -7   9   8      272.26      262.32     13.69 o 
  -6   9   8      959.39      952.37     18.08 o 
  -5   9   8       78.55       75.27      4.71 o 
  -4   9   8        7.80       12.76      2.63 o 
  -3   9   8      127.80      132.85      4.88 o 
  -2   9   8      169.82      179.02      5.89 o 
  -1   9   8        9.71       12.62      2.25 o 
   0   9   8      116.51      129.89      6.10 o 
   1   9   8      236.87      312.03      9.11 o 
   2   9   8      492.62      437.58     18.97 o 
   3   9   8      632.53      632.91     13.07 o 
   4   9   8     1520.65     1593.83     30.78 o 
   5   9   8       18.19        9.77     11.62 o 
   6   9   8        0.62        4.27      8.52 o 
  -8  10   8      326.25      332.87     18.77 o 
  -7  10   8      456.61      497.26     18.06 o 
  -6  10   8      294.14      283.51      9.17 o 
  -5  10   8       13.84       15.76      3.24 o 
  -4  10   8     3382.99     3326.83     33.00 o 
  -3  10   8        9.37        5.34      1.95 o 
  -2  10   8      400.39      376.76      8.78 o 
  -1  10   8      522.25      492.43     14.90 o 
   0  10   8     2573.00     2529.19     28.91 o 
   1  10   8     1535.77     1518.02     25.02 o 
   2  10   8     1434.28     1368.94     28.93 o 
   3  10   8       18.30       21.72      4.42 o 
   4  10   8        9.72        3.43      3.32 o 
   5  10   8        2.79       -9.23      9.23 o 
   6  10   8      672.88      769.72     43.21 o 
  -8  11   8       34.39       32.77      7.67 o 
  -7  11   8      101.98       77.08      9.91 o 
  -6  11   8        9.36       13.74      4.11 o 
  -5  11   8      989.81     1017.87     19.33 o 
  -4  11   8      379.70      380.09      8.21 o 
  -3  11   8      112.57      117.91      5.58 o 
  -2  11   8      381.55      385.12     10.26 o 
  -1  11   8      104.65       62.60     12.95 o 
   0  11   8        2.77       -2.04      3.65 o 
   1  11   8     4362.60     4264.71     43.52 o 
   2  11   8      136.89      129.05      8.72 o 
   3  11   8     2352.35     2408.44     39.59 o 
   4  11   8      100.57       66.38     11.02 o 
   5  11   8       12.51       11.72     10.65 o 
  -7  12   8       75.00       92.45     13.12 o 
  -6  12   8      100.17       98.67      8.54 o 
  -5  12   8      190.93      185.15     10.06 o 
  -4  12   8     1277.23     1247.96     15.85 o 
  -3  12   8      821.60      821.08     15.19 o 
  -2  12   8      568.67      525.13     15.82 o 
  -1  12   8     1473.93     1483.84     22.48 o 
   0  12   8      840.42      806.70     13.41 o 
   1  12   8      125.51      124.34      7.33 o 
   2  12   8      210.87      191.35     10.68 o 
   3  12   8     1907.55     1988.36     33.47 o 
   4  12   8       91.22       75.97      8.01 o 
   5  12   8      565.50      633.39     37.85 o 
  -7  13   8      242.63      229.62     18.83 o 
  -6  13   8      577.63      567.18     32.63 o 
  -5  13   8        0.01        3.34      3.46 o 
  -4  13   8      427.75      419.03     12.08 o 
  -3  13   8     1289.75     1260.21     20.14 o 
  -2  13   8     1315.41     1276.84     27.41 o 
  -1  13   8     1023.75     1015.44     19.80 o 
   0  13   8     1220.60     1163.91     16.61 o 
   1  13   8      111.98      131.12      7.25 o 
   2  13   8        5.84       -2.24      5.19 o 
   3  13   8     1294.83     1287.59     38.04 o 
   4  13   8      540.06      428.09     30.49 o 
   5  13   8       17.24       17.21     11.57 o 
  -7  14   8      286.09      351.67     22.80 o 
  -6  14   8        6.35       11.29      8.12 o 
  -5  14   8     1179.03     1225.33     25.76 o 
  -4  14   8      400.47      381.18     10.76 o 
  -3  14   8     1434.11     1423.24     27.62 o 
  -2  14   8       39.61       37.77      5.28 o 
  -1  14   8     1313.41     1275.52     27.33 o 
   0  14   8     2141.00     2115.22     24.47 o 
   1  14   8        5.02        0.99      3.56 o 
   2  14   8     1472.44     1437.78     29.31 o 
   3  14   8      453.18      390.93     22.37 o 
   4  14   8      432.65      402.81     23.99 o 
   5  14   8       44.04       31.49     12.20 o 
  -6  15   8        0.51       -7.69      7.76 o 
  -5  15   8      794.60      747.06     30.50 o 
  -4  15   8      303.29      316.78     11.03 o 
  -3  15   8     2131.13     2134.19     30.48 o 
  -2  15   8      955.87      971.89     20.72 o 
  -1  15   8     5879.58     5700.85     60.91 o 
   0  15   8      624.14      672.51     17.07 o 
   1  15   8      884.79      833.39     19.05 o 
   2  15   8        0.15       -3.00      8.88 o 
   3  15   8      104.40       96.99     10.12 o 
   4  15   8        6.41        7.21      8.66 o 
  -6  16   8      907.72      971.92     37.23 o 
  -5  16   8        3.17       -2.35      7.76 o 
  -4  16   8     1334.98     1384.92     32.61 o 
  -3  16   8      372.29      400.14     13.99 o 
  -2  16   8      218.76      189.89     10.99 o 
  -1  16   8      920.96      974.62     22.80 o 
   0  16   8        4.35       -0.06      3.47 o 
   1  16   8     1117.61     1149.91     22.84 o 
   2  16   8       69.59       57.02      9.30 o 
   3  16   8      597.52      642.90     24.11 o 
   4  16   8       33.04       31.07      8.83 o 
  -6  17   8       90.31      108.64     14.48 o 
  -5  17   8      452.69      479.77     20.95 o 
  -4  17   8        9.64       16.68      7.13 o 
  -3  17   8     3661.66     3685.19     47.47 o 
  -2  17   8      212.90      238.95     11.30 o 
  -1  17   8     2311.61     2100.86     34.14 o 
   0  17   8       28.98       11.20      4.91 o 
   1  17   8     1054.36     1042.53     22.01 o 
   2  17   8      501.12      471.29     23.86 o 
   3  17   8      204.30      219.42     14.79 o 
   4  17   8        0.35        2.55      7.62 o 
  -5  18   8      494.21      479.62     26.93 o 
  -4  18   8      630.75      618.19     29.01 o 
  -3  18   8      640.13      620.45     20.15 o 
  -2  18   8      497.34      514.68     21.13 o 
  -1  18   8       20.33       21.18      5.93 o 
   0  18   8      324.22      371.04     12.50 o 
   1  18   8       47.42       51.32      8.58 o 
   2  18   8      778.32      765.80     31.14 o 
   3  18   8      185.03      195.86     14.59 o 
  -5  19   8      382.49      385.52     24.92 o 
  -4  19   8      167.57      134.27     14.68 o 
  -3  19   8       13.97       13.66      6.24 o 
  -2  19   8      149.71      171.08     13.16 o 
  -1  19   8      125.86      135.58      8.82 o 
   0  19   8      459.15      502.98     22.09 o 
   1  19   8      131.84      147.77     13.11 o 
   2  19   8       45.84       16.91      9.02 o 
   3  19   8       36.66       25.48      7.70 o 
  -4  20   8      207.53      203.63     18.32 o 
  -3  20   8      199.44      185.79     12.15 o 
  -2  20   8     1446.86     1535.98     33.08 o 
  -1  20   8      225.55      235.45     15.46 o 
   0  20   8      344.44      371.53     19.62 o 
   1  20   8      187.81      193.07     14.51 o 
   2  20   8      100.38      103.98     13.68 o 
  -3  21   8      185.82      212.27     14.14 o 
  -2  21   8        1.64       10.02      5.91 o 
  -1  21   8        6.58        2.66      6.60 o 
   0  21   8        0.05       -2.12      6.64 o 
   1  21   8      168.98      206.42     15.48 o 
  -1  22   8      118.30      107.22     11.89 o 
  -9   1   9      227.95      232.56     27.88 o 
  -8   1   9      322.10      340.30     13.76 o 
  -7   1   9      603.35      634.78      9.67 o 
  -6   1   9       73.03       69.38      3.22 o 
  -5   1   9     1427.55     1402.22     14.41 o 
  -4   1   9     5667.22     5991.45     56.32 o 
  -3   1   9     4339.06     4358.52     32.72 o 
  -2   1   9     1599.49     1571.06     17.66 o 
  -1   1   9    10206.08    10366.52     43.14 o 
   0   1   9     6575.89     6585.16     52.23 o 
   1   1   9        9.88       23.61      3.52 o 
   2   1   9      770.24      720.25     17.16 o 
   3   1   9     1486.47     1447.58     23.18 o 
   4   1   9     1050.43     1073.06     20.62 o 
   5   1   9      253.12      266.75     12.47 o 
   6   1   9       76.14       80.09     10.57 o 
  -9   2   9        1.39       -1.49      8.00 o 
  -8   2   9      114.29      101.47      8.51 o 
  -7   2   9        9.72        3.49      1.55 o 
  -6   2   9     1466.28     1327.51     11.90 o 
  -5   2   9      711.07      720.87     18.56 o 
  -4   2   9     1756.33     1759.40     15.61 o 
  -3   2   9      137.87      151.24      4.75 o 
  -2   2   9      228.67      191.53      6.36 o 
  -1   2   9    10575.56    11111.52     79.33 o 
   0   2   9      550.00      571.19     12.36 o 
   1   2   9      917.23      937.20     16.55 o 
   2   2   9      641.32      714.84     14.07 o 
   3   2   9      166.59      185.32      9.78 o 
   4   2   9        5.40        4.82      3.90 o 
   5   2   9      193.32      186.97      9.45 o 
   6   2   9       47.35       39.52     11.37 o 
  -9   3   9      132.04      163.49     19.25 o 
  -8   3   9     1139.83     1166.56     30.51 o 
  -7   3   9       87.77       86.82      5.20 o 
  -6   3   9      199.02      194.15      7.27 o 
  -5   3   9       42.33       55.03      3.59 o 
  -4   3   9     4805.09     4715.45     32.27 o 
  -3   3   9     2853.31     2897.15     17.61 o 
  -2   3   9     2524.56     2434.92     18.20 o 
  -1   3   9     1035.19     1023.85     13.99 o 
   0   3   9     3086.18     3069.28     37.04 o 
   1   3   9      552.42      531.30     20.43 o 
   2   3   9     1017.69     1033.94     16.89 o 
   3   3   9     2559.72     2554.45     30.18 o 
   4   3   9      112.03       97.11      6.97 o 
   5   3   9      144.86      182.40     11.09 o 
   6   3   9      497.81      533.27     30.66 o 
  -8   4   9        1.95        4.72      4.74 o 
  -7   4   9       13.52       11.81      2.83 o 
  -6   4   9        0.16        0.14      2.66 o 
  -5   4   9       37.39       36.72      3.55 o 
  -4   4   9      480.86      519.97     10.54 o 
  -3   4   9     2368.87     2482.71    100.95 o 
  -2   4   9     1944.41     2121.22     17.82 o 
  -1   4   9        1.86       -1.35      1.95 o 
   0   4   9      205.75      230.83      6.62 o 
   1   4   9      895.31     1064.77     16.67 o 
   2   4   9      153.66      153.55      7.18 o 
   3   4   9        0.44        3.67      3.04 o 
   4   4   9      843.73      806.19     15.08 o 
   5   4   9      134.45      125.24      9.31 o 
   6   4   9       50.68       51.85     11.02 o 
  -8   5   9      396.81      362.40     17.85 o 
  -7   5   9     1072.05     1080.59     15.58 o 
  -6   5   9        7.18       12.08      3.18 o 
  -5   5   9     1781.89     1748.98     20.02 o 
  -4   5   9      240.66      190.41      6.84 o 
  -3   5   9     3772.31     3771.19     23.95 o 
  -2   5   9      510.48      480.73     10.08 o 
  -1   5   9     3590.18     3433.42     23.53 o 
   0   5   9     2961.18     3012.02     23.08 o 
   1   5   9     1778.69     1775.49     20.35 o 
   2   5   9     2488.50     2522.90     28.12 o 
   3   5   9     3588.73     3574.53     28.88 o 
   4   5   9     1146.74     1178.73     20.83 o 
   5   5   9      460.91      444.74     16.22 o 
   6   5   9        3.67       10.06      7.41 o 
  -8   6   9       12.81        0.15      4.59 o 
  -7   6   9       10.03        7.68      2.48 o 
  -6   6   9       70.97       67.62      4.33 o 
  -5   6   9      633.66      675.80     11.85 o 
  -4   6   9      233.59      231.69      7.19 o 
  -3   6   9      746.69      857.27     13.30 o 
  -2   6   9      950.42     1175.32     15.48 o 
  -1   6   9     4117.51     4606.07     39.11 o 
   0   6   9       11.54        3.83      1.58 o 
   1   6   9      214.41      211.51      8.33 o 
   2   6   9     1402.03     1490.56     23.03 o 
   3   6   9      575.82      565.51     16.01 o 
   4   6   9       37.31       45.57      6.38 o 
   5   6   9        6.63        7.02      7.13 o 
   6   6   9       33.87       42.93     11.10 o 
  -8   7   9       24.01       17.06      5.73 o 
  -7   7   9      329.78      369.06     15.12 o 
  -6   7   9      748.77      796.14     14.37 o 
  -5   7   9     1088.21     1054.77     14.39 o 
  -4   7   9     3716.85     3904.22     29.18 o 
  -3   7   9      400.80      426.61      7.94 o 
  -2   7   9      480.32      439.91     47.61 o 
  -1   7   9     7653.99     7710.04     53.29 o 
   0   7   9       15.96        6.76      2.16 o 
   1   7   9      898.90      879.47     16.63 o 
   2   7   9      202.17      192.62      8.71 o 
   3   7   9      127.39      137.09      7.62 o 
   4   7   9     1298.46     1346.57     24.16 o 
   5   7   9       89.02       94.71      9.02 o 
   6   7   9      430.95      420.26     25.01 o 
  -8   8   9       12.86       11.29      7.52 o 
  -7   8   9        0.48       -0.55      5.15 o 
  -6   8   9       16.23       14.21      4.39 o 
  -5   8   9       44.22       38.66      3.53 o 
  -4   8   9     1303.91     1297.46     16.93 o 
  -3   8   9     1447.54     1575.93     16.66 o 
  -2   8   9       41.78       27.95      2.68 o 
  -1   8   9      323.60      338.31      9.56 o 
   0   8   9      945.24     1048.90     31.09 o 
   1   8   9      436.24      457.07     12.24 o 
   2   8   9       31.78       32.00      4.06 o 
   3   8   9      119.02      111.30      6.64 o 
   4   8   9        7.89        3.21      5.45 o 
   5   8   9      132.04      179.08     16.84 o 
   6   8   9      178.58      177.73     16.98 o 
  -8   9   9      332.60      361.82     16.26 o 
  -7   9   9      130.01      125.59      9.52 o 
  -6   9   9      171.51      185.10      7.72 o 
  -5   9   9      641.35      644.27     13.46 o 
  -4   9   9     1115.97     1051.03     17.53 o 
  -3   9   9        5.19        5.76      2.07 o 
  -2   9   9     1115.42      991.33     13.99 o 
  -1   9   9       64.34       35.54      4.43 o 
   0   9   9       35.35       25.33      3.82 o 
   1   9   9        6.30        2.03      4.45 o 
   2   9   9     1199.77     1175.07     20.96 o 
   3   9   9      627.23      652.07     15.08 o 
   4   9   9      120.54      109.36      7.89 o 
   5   9   9      404.15      414.51     24.15 o 
  -8  10   9        5.74       11.89      6.15 o 
  -7  10   9       91.29       83.27      8.33 o 
  -6  10   9      122.72      114.05      7.57 o 
  -5  10   9      290.15      260.77      9.69 o 
  -4  10   9        5.83        6.57      2.18 o 
  -3  10   9      213.69      222.12      7.23 o 
  -2  10   9      365.48      389.64      9.68 o 
  -1  10   9        4.81        1.07      1.90 o 
   0  10   9      182.61      216.30     10.65 o 
   1  10   9        4.32        3.00      3.60 o 
   2  10   9      101.19       89.50      8.33 o 
   3  10   9     1069.59     1169.54     35.88 o 
   4  10   9      346.93      372.33     16.43 o 
   5  10   9      305.00      289.55     26.29 o 
  -8  11   9      897.72      914.56     31.28 o 
  -7  11   9      324.60      299.32     17.65 o 
  -6  11   9      303.57      342.38     13.51 o 
  -5  11   9     1613.81     1657.03     26.91 o 
  -4  11   9      496.14      506.59      9.31 o 
  -3  11   9       14.60        9.37      2.70 o 
  -2  11   9     1856.48     1844.78     24.76 o 
  -1  11   9       52.02       51.19      4.89 o 
   0  11   9       32.94       31.03      4.39 o 
   1  11   9     1344.31     1311.95     24.94 o 
   2  11   9     3877.89     3883.64     51.39 o 
   3  11   9      153.09      137.46     17.44 o 
   4  11   9       10.59       13.12      6.16 o 
   5  11   9      308.36      288.80     29.62 o 
  -7  12   9      431.36      406.65     20.74 o 
  -6  12   9       13.32        6.38      3.98 o 
  -5  12   9        5.28        4.85      3.10 o 
  -4  12   9      175.84      150.32      5.79 o 
  -3  12   9      186.29      159.93      6.33 o 
  -2  12   9      549.20      526.70     14.19 o 
  -1  12   9       14.60       13.63      3.15 o 
   0  12   9      320.28      327.88     12.45 o 
   1  12   9      354.35      379.13     12.78 o 
   2  12   9     1384.67     1377.13     31.42 o 
   3  12   9      145.66      139.18     10.81 o 
   4  12   9       27.20        8.77      6.15 o 
   5  12   9       69.34       36.73     18.29 o 
  -7  13   9       31.98       36.61      8.33 o 
  -6  13   9       75.79       91.75     10.34 o 
  -5  13   9      396.44      415.45     14.26 o 
  -4  13   9      188.71      206.49      7.36 o 
  -3  13   9        8.55        7.48      3.15 o 
  -2  13   9      617.28      613.40     15.77 o 
  -1  13   9     6934.09     6801.14     49.68 o 
   0  13   9      403.22      421.26     15.37 o 
   1  13   9     4308.96     4206.50     58.14 o 
   2  13   9     1304.16     1354.01     31.49 o 
   3  13   9      466.00      496.16     19.66 o 
   4  13   9      709.76      690.69     42.69 o 
   5  13   9      148.90      175.64     24.39 o 
  -7  14   9       73.41       72.11     10.19 o 
  -6  14   9       21.56       29.42      6.96 o 
  -5  14   9       13.27       17.96      4.42 o 
  -4  14   9       15.17        6.16      3.44 o 
  -3  14   9       28.04       25.65      3.88 o 
  -2  14   9        0.66        2.56      4.01 o 
  -1  14   9        2.98       -3.94      4.24 o 
   0  14   9     1293.40     1250.41     27.18 o 
   1  14   9     2162.45     2036.18     29.80 o 
   2  14   9       33.37       16.83      5.56 o 
   3  14   9      259.26      241.25     14.37 o 
   4  14   9        0.99       -9.47     10.83 o 
  -6  15   9        8.53        7.37      6.73 o 
  -5  15   9      547.95      556.02     23.79 o 
  -4  15   9      905.98      964.58     18.93 o 
  -3  15   9      145.58      114.27     17.83 o 
  -2  15   9     2305.67     2243.07     34.03 o 
  -1  15   9      145.19      166.23     11.69 o 
   0  15   9       18.14       13.21      4.36 o 
   1  15   9      456.46      469.51     14.85 o 
   2  15   9       81.35       60.16      9.81 o 
   3  15   9       64.13       50.81     10.06 o 
   4  15   9      149.25      142.42     30.20 o 
  -6  16   9       56.85       58.57      9.95 o 
  -5  16   9        3.45       -4.27      6.14 o 
  -4  16   9      599.70      611.00     20.54 o 
  -3  16   9        0.01        7.53      4.78 o 
  -2  16   9      457.38      402.93     19.82 o 
  -1  16   9      487.01      504.31     16.48 o 
   0  16   9        2.49        1.02      2.88 o 
   1  16   9       67.08       46.13      6.54 o 
   2  16   9       65.47       82.09      9.56 o 
   3  16   9      285.27      305.84     17.25 o 
   4  16   9        0.58      -10.83     10.83 o 
  -6  17   9       21.93       14.32      8.97 o 
  -5  17   9      150.71      143.22     10.88 o 
  -4  17   9       22.60       22.34      4.68 o 
  -3  17   9     1606.47     1578.88     36.45 o 
  -2  17   9     1568.09     1507.93     26.50 o 
  -1  17   9      536.79      497.47     16.99 o 
   0  17   9      984.43      983.76     21.51 o 
   1  17   9      135.21      127.29     13.69 o 
   2  17   9      666.36      731.18     26.56 o 
   3  17   9       26.83       59.86     11.48 o 
  -5  18   9        9.34        9.86      5.66 o 
  -4  18   9     1099.39     1098.29     33.02 o 
  -3  18   9       10.97        8.14      5.51 o 
  -2  18   9        0.16        7.29      4.74 o 
  -1  18   9      199.00      190.93     10.02 o 
   0  18   9       14.78       18.46      4.88 o 
   1  18   9       11.02       13.16      9.90 o 
   2  18   9        4.35        1.60      6.48 o 
   3  18   9       17.31       18.99      7.89 o 
  -5  19   9       10.55       10.38      7.49 o 
  -4  19   9      163.36      151.18     17.10 o 
  -3  19   9        4.76        2.44      5.07 o 
  -2  19   9       23.14       24.69      5.26 o 
  -1  19   9      307.16      329.29     13.19 o 
   0  19   9      197.72      222.88     15.08 o 
   1  19   9      545.09      561.37     27.70 o 
   2  19   9       35.58       45.11      9.33 o 
  -4  20   9      290.08      233.34     16.38 o 
  -3  20   9       42.58       46.65      7.18 o 
  -2  20   9        1.77        6.83      5.11 o 
  -1  20   9      162.39      160.18     11.33 o 
   0  20   9       25.00       36.84      8.33 o 
   1  20   9       41.51       34.33     12.03 o 
  -3  21   9      194.95      203.30     15.39 o 
  -2  21   9      383.67      413.10     19.95 o 
  -1  21   9      329.39      390.04     20.76 o 
   0  21   9      619.31      629.32     26.09 o 
  -9   0  10       97.62       95.24     23.81 o 
  -8   0  10      297.09      295.20     18.55 o 
  -7   0  10      132.78      153.61      7.00 o 
  -6   0  10        5.28        2.54      2.01 o 
  -5   0  10       78.83       95.71      5.50 o 
  -4   0  10      995.50      904.20     20.19 o 
  -3   0  10        6.25        5.09      4.25 o 
  -2   0  10     3412.44     3666.85     35.89 o 
  -1   0  10    17845.34    17828.35    136.57 o 
   0   0  10     1948.68     2195.63     31.54 o 
   1   0  10     1265.09     1353.51     25.46 o 
   2   0  10       26.11       92.79     12.78 o 
   3   0  10      437.85      463.34     22.20 o 
   4   0  10        3.09       -2.56      5.04 o 
   5   0  10      910.40      864.45     37.26 o 
   6   0  10      324.69      395.62     28.00 o 
  -9   1  10       41.64        6.54     14.23 o 
  -8   1  10      195.27      186.01     13.86 o 
  -7   1  10        4.82        5.38      1.73 o 
  -6   1  10      531.46      538.11      8.70 o 
  -5   1  10        0.14       -0.75      1.89 o 
  -4   1  10      624.76      632.05      9.22 o 
  -3   1  10      122.97      112.44     18.61 o 
  -2   1  10      271.70      284.73      7.17 o 
  -1   1  10     1732.64     1975.19     19.83 o 
   0   1  10     3613.75     4292.31     58.24 o 
   1   1  10     3492.24     3789.90     37.38 o 
   2   1  10      524.97      569.01     15.68 o 
   3   1  10       88.01       88.78      6.66 o 
   4   1  10      488.58      508.40     15.03 o 
   5   1  10        0.50        4.75      5.14 o 
   6   1  10       50.55       51.19     12.03 o 
  -9   2  10      236.94      199.09     37.46 o 
  -8   2  10      759.15      722.30     20.85 o 
  -7   2  10     2334.73     2303.51     21.71 o 
  -6   2  10     1678.34     1671.92     21.27 o 
  -5   2  10     1913.00     1902.74     30.83 o 
  -4   2  10     1594.48     1479.33     13.53 o 
  -3   2  10       12.11        5.13      1.54 o 
  -2   2  10     2553.78     2405.60     24.96 o 
  -1   2  10     3164.94     3113.93     33.62 o 
   0   2  10     3795.13     3904.10     37.14 o 
   1   2  10      754.30      752.79     16.78 o 
   2   2  10     4366.47     4482.33     54.13 o 
   3   2  10      923.59      930.51     19.23 o 
   4   2  10     1030.86     1042.03     21.43 o 
   5   2  10      731.78      776.07     22.67 o 
   6   2  10      682.22      658.22     34.30 o 
  -8   3  10       50.21       50.59      6.72 o 
  -7   3  10      171.26      156.32      7.06 o 
  -6   3  10       10.12        8.60      2.85 o 
  -5   3  10       90.42       92.41      5.07 o 
  -4   3  10      291.90      287.38      9.23 o 
  -3   3  10      684.08      618.70     25.26 o 
  -2   3  10        9.69       18.27      2.68 o 
  -1   3  10      633.47      577.19     11.68 o 
   0   3  10      197.34      171.47      6.81 o 
   1   3  10      222.37      228.94      8.25 o 
   2   3  10       49.69       35.22      4.42 o 
   3   3  10      122.36      119.58      7.46 o 
   4   3  10     1369.99     1376.71     22.11 o 
   5   3  10        0.01       -0.69      4.89 o 
   6   3  10      128.90      107.44     15.49 o 
  -8   4  10      627.48      660.28     21.33 o 
  -7   4  10      334.71      360.96     10.89 o 
  -6   4  10      898.82      887.04     16.33 o 
  -5   4  10     1774.50     1819.92     19.87 o 
  -4   4  10      622.58      642.60     13.85 o 
  -3   4  10     2179.16     2051.68     16.89 o 
  -2   4  10     1565.62     1490.12    106.90 o 
  -1   4  10     1939.68     1915.58     23.77 o 
   0   4  10      839.09      763.45     13.02 o 
   1   4  10      453.21      472.17     11.87 o 
   2   4  10     3055.65     3139.14     35.40 o 
   3   4  10      319.92      306.59     11.28 o 
   4   4  10      198.50      213.74      8.86 o 
   5   4  10      586.90      551.10     18.86 o 
   6   4  10       17.44        9.38      8.42 o 
  -8   5  10        8.51       15.84      5.22 o 
  -7   5  10       10.37       11.88      3.95 o 
  -6   5  10      215.34      207.46      8.40 o 
  -5   5  10       83.57       74.67      5.30 o 
  -4   5  10      246.73      228.99      9.59 o 
  -3   5  10      165.60      131.02     20.82 o 
  -2   5  10      335.19      368.57      8.48 o 
  -1   5  10      100.66       79.24      4.18 o 
   0   5  10      896.20      950.70     12.40 o 
   1   5  10      205.68      167.61      6.91 o 
   2   5  10     1070.84      976.37     17.59 o 
   3   5  10      688.37      691.63     16.32 o 
   4   5  10     1468.23     1421.02     23.50 o 
   5   5  10       12.72       15.23      5.98 o 
   6   5  10      230.56      241.56     19.14 o 
  -8   6  10      124.55      129.39     12.24 o 
  -7   6  10       55.15       58.48      5.36 o 
  -6   6  10       26.75       23.08      3.38 o 
  -5   6  10     1756.86     1714.56     18.61 o 
  -4   6  10     1507.95     1504.23     23.97 o 
  -3   6  10     2832.26     2963.83     21.70 o 
  -2   6  10     1761.01     1763.81     17.78 o 
  -1   6  10     7781.84     8095.41     43.74 o 
   0   6  10       38.65       28.84      2.65 o 
   1   6  10     5394.79     5279.69     67.53 o 
   2   6  10      314.28      312.16     12.92 o 
   3   6  10      656.01      643.69     12.15 o 
   4   6  10      784.24      750.29     20.65 o 
   5   6  10      650.14      648.16     28.84 o 
   6   6  10      396.19      414.66     39.01 o 
  -8   7  10       36.13       21.37      5.38 o 
  -7   7  10        5.97       -0.43      4.98 o 
  -6   7  10      221.88      236.79      9.38 o 
  -5   7  10      673.04      640.68     13.06 o 
  -4   7  10      248.06      244.32      7.98 o 
  -3   7  10      197.26      186.66      5.81 o 
  -2   7  10       58.62       56.04      3.89 o 
  -1   7  10      961.78      996.31     16.49 o 
   0   7  10      202.30      194.52      7.63 o 
   1   7  10       52.24       39.85      6.06 o 
   2   7  10      124.94      109.24      6.89 o 
   3   7  10        0.26       -1.45      3.12 o 
   4   7  10       48.43       56.77      8.25 o 
   5   7  10      163.67      153.43     15.32 o 
  -8   8  10      422.85      443.00     17.86 o 
  -7   8  10      257.13      252.11     13.07 o 
  -6   8  10       22.69       23.00      4.68 o 
  -5   8  10     1178.60     1181.05     17.91 o 
  -4   8  10     1117.15     1118.81     18.06 o 
  -3   8  10       45.11       47.50      3.87 o 
  -2   8  10     3261.84     3459.79     32.79 o 
  -1   8  10      640.56      633.51     15.11 o 
   0   8  10     3152.72     3153.04     38.25 o 
   1   8  10      553.32      495.30     14.44 o 
   2   8  10     1299.61     1311.56     23.46 o 
   3   8  10       33.50       33.77      5.32 o 
   4   8  10      102.61      101.02      9.96 o 
   5   8  10      396.84      443.77     25.55 o 
  -8   9  10        4.77        8.45      5.17 o 
  -7   9  10      196.22      174.11     11.16 o 
  -6   9  10       54.60       55.15      4.60 o 
  -5   9  10      109.61      120.75      6.68 o 
  -4   9  10      106.50      106.71      5.74 o 
  -3   9  10     1440.01     1517.07     18.22 o 
  -2   9  10      157.39      180.94      7.57 o 
  -1   9  10      356.77      338.11     53.45 o 
   0   9  10      575.18      584.03     17.48 o 
   1   9  10        0.73       -0.94      3.22 o 
   2   9  10     1270.18     1256.48     22.97 o 
   3   9  10      644.47      620.70     20.55 o 
   4   9  10      859.93      842.93     26.56 o 
   5   9  10       29.39       20.74      9.09 o 
  -8  10  10      525.73      535.98     23.60 o 
  -7  10  10      124.99      107.45     10.11 o 
  -6  10  10       61.54       73.60      5.26 o 
  -5  10  10       32.09       25.15      4.20 o 
  -4  10  10      902.77      854.61     17.86 o 
  -3  10  10      845.90      906.67     13.77 o 
  -2  10  10     1033.12      977.68     17.44 o 
  -1  10  10     1014.70      943.88     48.86 o 
   0  10  10       87.50       87.14      6.86 o 
   1  10  10       57.39       51.66      6.97 o 
   2  10  10        4.27        2.25      6.12 o 
   3  10  10        7.48        4.92      4.99 o 
   4  10  10      464.07      493.27     27.70 o 
   5  10  10      195.46      208.37     17.91 o 
  -7  11  10       39.36       34.27      7.55 o 
  -6  11  10        0.86        0.44      3.73 o 
  -5  11  10       57.30       58.09      5.43 o 
  -4  11  10      384.29      359.31      7.68 o 
  -3  11  10        0.05       -0.99      2.37 o 
  -2  11  10      487.10      482.07     11.47 o 
  -1  11  10      292.61      239.99     10.88 o 
   0  11  10      879.00      813.24     21.36 o 
   1  11  10      215.65      249.38     12.25 o 
   2  11  10     3135.05     3198.99     42.28 o 
   3  11  10       70.66       52.71      7.32 o 
   4  11  10       36.02       22.83      7.71 o 
   5  11  10        8.78       12.64      9.16 o 
  -7  12  10      534.37      560.85     24.20 o 
  -6  12  10       78.06       50.94     10.56 o 
  -5  12  10        7.88        8.84      3.91 o 
  -4  12  10     1376.88     1346.00     16.21 o 
  -3  12  10       27.86       25.82      3.27 o 
  -2  12  10     1865.56     1831.98     29.16 o 
  -1  12  10      473.52      440.68     14.98 o 
   0  12  10      892.62      858.92     22.24 o 
   1  12  10       67.12       67.81      6.23 o 
   2  12  10       63.35       42.38      6.40 o 
   3  12  10      236.99      253.03     16.40 o 
   4  12  10      181.34      179.61     14.96 o 
  -7  13  10      184.83      174.32     14.30 o 
  -6  13  10        3.76       -4.63      4.63 o 
  -5  13  10       46.31       63.42      6.41 o 
  -4  13  10      361.35      345.60     10.49 o 
  -3  13  10      412.01      423.68     11.38 o 
  -2  13  10     1696.16     1643.25     25.39 o 
  -1  13  10      132.33      132.94     11.32 o 
   0  13  10      454.94      437.49     18.20 o 
   1  13  10      495.86      513.18     16.60 o 
   2  13  10      226.57      234.67     14.27 o 
   3  13  10        2.36        1.89      5.63 o 
   4  13  10        2.52        6.93      6.63 o 
  -7  14  10      304.12      325.18     19.57 o 
  -6  14  10      396.26      374.73     19.89 o 
  -5  14  10     1001.93     1048.32     31.10 o 
  -4  14  10       16.46       10.05      3.00 o 
  -3  14  10      855.86      868.44     25.98 o 
  -2  14  10      571.41      517.37     15.12 o 
  -1  14  10     1580.94     1560.41     24.93 o 
   0  14  10     1039.84     1000.23     27.72 o 
   1  14  10     1540.76     1428.55     27.82 o 
   2  14  10      402.33      418.97     18.97 o 
   3  14  10      814.30      874.02     26.97 o 
   4  14  10       92.85      110.42     36.01 o 
  -6  15  10       31.69       22.31      6.64 o 
  -5  15  10      115.52      112.96      9.68 o 
  -4  15  10      347.87      345.39     12.55 o 
  -3  15  10      115.18      104.77      6.94 o 
  -2  15  10      527.03      527.11     16.98 o 
  -1  15  10       45.41       31.51      5.01 o 
   0  15  10      369.05      353.10     17.37 o 
   1  15  10        4.25        4.58      4.28 o 
   2  15  10        1.82       -6.32      6.32 o 
   3  15  10       36.54       37.57      7.64 o 
   4  15  10        3.98       -9.76     10.17 o 
  -6  16  10      116.93      125.52     12.33 o 
  -5  16  10        9.36       16.26      7.26 o 
  -4  16  10        4.99        6.25      3.94 o 
  -3  16  10      263.63      295.48     16.60 o 
  -2  16  10      700.67      645.19     17.11 o 
  -1  16  10      102.61       87.65      8.04 o 
   0  16  10      918.52      881.06     31.59 o 
   1  16  10        4.25      -10.47     10.47 o 
   2  16  10      746.25      763.30     30.75 o 
   3  16  10       19.63       13.40     10.55 o 
  -5  17  10        2.04       -6.05      6.05 o 
  -4  17  10        0.10       -2.93      5.88 o 
  -3  17  10      109.47       95.70     10.41 o 
  -2  17  10       41.53       22.36      6.07 o 
  -1  17  10        0.45       -4.74      4.74 o 
   0  17  10        5.76        6.21      4.77 o 
   1  17  10      395.66      374.22     37.75 o 
   2  17  10       71.92       76.82     11.36 o 
   3  17  10       75.48       62.77     11.35 o 
  -5  18  10       22.41       14.55      5.51 o 
  -4  18  10       21.72       30.19      6.76 o 
  -3  18  10       20.18       35.34      6.35 o 
  -2  18  10      678.41      649.23     20.01 o 
  -1  18  10      897.68      895.60     21.99 o 
   0  18  10        7.58       12.10      5.87 o 
   1  18  10      260.34      273.52     19.27 o 
   2  18  10        7.71       -5.57      9.25 o 
  -4  19  10      174.78      162.17     12.36 o 
  -3  19  10       19.21       19.76      5.45 o 
  -2  19  10       33.93       27.96      5.66 o 
  -1  19  10       68.97       68.99     10.06 o 
   0  19  10       37.71       48.77     11.82 o 
   1  19  10       18.66       18.17      8.25 o 
   2  19  10       53.56       44.84     10.30 o 
  -3  20  10       10.61       12.75      6.32 o 
  -2  20  10      179.32      200.77     14.06 o 
  -1  20  10      124.82      138.80     11.40 o 
   0  20  10      162.95      178.20     14.58 o 
   1  20  10       28.71       27.30     10.13 o 
  -2  21  10       15.11       12.79      6.09 o 
  -1  21  10        3.35        5.19     12.19 o 
  -8   1  11      337.35      335.62     18.19 o 
  -7   1  11      396.22      405.67      9.04 o 
  -6   1  11      612.69      578.90     11.07 o 
  -5   1  11     1429.14     1444.92     15.99 o 
  -4   1  11     5754.82     5803.22     31.70 o 
  -3   1  11      188.10      185.59      5.27 o 
  -2   1  11      459.70      384.80      8.87 o 
  -1   1  11      121.12       59.33      3.94 o 
   0   1  11      969.85      859.88     14.67 o 
   1   1  11     2580.85     2667.86     28.24 o 
   2   1  11     2207.40     2208.72     39.86 o 
   3   1  11      627.32      618.60     15.13 o 
   4   1  11      475.28      474.62     15.22 o 
   5   1  11      620.81      655.46     23.83 o 
  -8   2  11      322.53      279.63     18.82 o 
  -7   2  11      103.01      113.30      6.27 o 
  -6   2  11        8.05        7.58      2.51 o 
  -5   2  11      234.45      211.82      6.16 o 
  -4   2  11      407.13      399.31      7.34 o 
  -3   2  11       82.43      112.74      4.50 o 
  -2   2  11       12.15        9.33      2.40 o 
  -1   2  11     1080.60     1141.42     16.00 o 
   0   2  11      137.56      154.66      6.97 o 
   1   2  11      457.71      427.36     10.87 o 
   2   2  11       74.80       65.20      5.82 o 
   3   2  11       56.34       46.57      5.33 o 
   4   2  11        2.43        9.25      4.07 o 
   5   2  11        1.29       -1.24      5.42 o 
  -8   3  11      122.46      138.97     12.71 o 
  -7   3  11      705.71      719.61     16.43 o 
  -6   3  11      635.80      606.20     13.39 o 
  -5   3  11     3075.85     3157.70     29.81 o 
  -4   3  11      782.24      811.00     13.58 o 
  -3   3  11     3109.96     3281.15     32.34 o 
  -2   3  11     2265.08     2306.88     19.68 o 
  -1   3  11     2966.54     2945.11     36.88 o 
   0   3  11     2040.75     2217.76     24.95 o 
   1   3  11      203.91      213.39      8.50 o 
   2   3  11      907.92      900.40     17.43 o 
   3   3  11       27.65       24.16      5.02 o 
   4   3  11       28.49       22.97      6.75 o 
   5   3  11      147.52      159.63     13.91 o 
  -8   4  11       38.95       34.50      7.21 o 
  -7   4  11       55.49       68.78      6.19 o 
  -6   4  11       15.90       10.80      3.52 o 
  -5   4  11       31.51       27.84      5.36 o 
  -4   4  11      831.09      781.46     15.88 o 
  -3   4  11      333.15      340.20      7.37 o 
  -2   4  11      167.75      136.85      5.89 o 
  -1   4  11      758.31      782.29     14.35 o 
   0   4  11      116.63      116.24      7.41 o 
   1   4  11       11.14        8.35      3.66 o 
   2   4  11      879.56      868.76     17.28 o 
   3   4  11        2.27        4.14      4.10 o 
   4   4  11       45.86       32.03      3.89 o 
   5   4  11        0.61       -4.01      6.23 o 
  -8   5  11      191.45      226.93     13.43 o 
  -7   5  11       70.84       85.37      6.84 o 
  -6   5  11      971.38      996.41     20.20 o 
  -5   5  11      612.92      614.57     13.53 o 
  -4   5  11     1154.00     1101.48     20.01 o 
  -3   5  11      964.64      969.49     19.64 o 
  -2   5  11      339.73      338.58      9.05 o 
  -1   5  11     5342.92     5384.94     34.52 o 
   0   5  11      535.68      581.66     16.47 o 
   1   5  11     6405.07     6452.21     51.51 o 
   2   5  11     2415.87     2458.33     31.09 o 
   3   5  11      949.79     1050.43     21.08 o 
   4   5  11        8.30        6.05      4.08 o 
   5   5  11      460.70      468.16     23.00 o 
  -8   6  11       59.67       42.80      6.79 o 
  -7   6  11        6.89        3.43      3.48 o 
  -6   6  11      192.62      172.16      8.04 o 
  -5   6  11      113.50      111.37      6.76 o 
  -4   6  11      222.63      216.31      8.59 o 
  -3   6  11      966.08      958.74     18.46 o 
  -2   6  11       35.95       33.95      3.35 o 
  -1   6  11      302.92      270.48      8.01 o 
   0   6  11      646.58      659.15     11.55 o 
   1   6  11      354.99      368.83      8.76 o 
   2   6  11      150.44      143.14      8.42 o 
   3   6  11       44.86       38.67      3.48 o 
   4   6  11      672.42      710.32     27.48 o 
   5   6  11       23.84       13.74      7.40 o 
  -8   7  11       51.93       49.22      7.51 o 
  -7   7  11      625.71      630.46     20.77 o 
  -6   7  11      407.47      388.66     12.00 o 
  -5   7  11      954.05      923.62     15.61 o 
  -4   7  11      481.62      467.55     11.78 o 
  -3   7  11     1146.37     1062.31     15.22 o 
  -2   7  11     1672.10     1640.18     20.88 o 
  -1   7  11     1374.58     1389.37     20.72 o 
   0   7  11     1026.91     1033.82     21.25 o 
   1   7  11     1088.06     1047.05     23.74 o 
   2   7  11     2492.19     2421.34     33.09 o 
   3   7  11      296.40      284.86     11.71 o 
   4   7  11     1815.14     1876.78     39.65 o 
   5   7  11      373.23      313.57     21.83 o 
  -8   8  11        3.25        8.12      5.91 o 
  -7   8  11      115.06      123.77      9.73 o 
  -6   8  11      229.48      250.21     10.09 o 
  -5   8  11      236.69      264.68      8.44 o 
  -4   8  11      130.99      143.30      7.41 o 
  -3   8  11      127.33      139.69      5.86 o 
  -2   8  11        0.52        0.85      2.29 o 
  -1   8  11      302.79      278.82      9.03 o 
   0   8  11      608.66      560.84     20.10 o 
   1   8  11      280.63      281.07     10.71 o 
   2   8  11        0.46       -0.38      3.55 o 
   3   8  11      604.68      600.46     15.75 o 
   4   8  11      176.91      176.32     13.15 o 
   5   8  11        1.10       -8.60      8.60 o 
  -8   9  11      283.69      300.16     15.23 o 
  -7   9  11       19.10       31.46      5.48 o 
  -6   9  11      252.81      266.85     11.42 o 
  -5   9  11      242.43      242.22     11.21 o 
  -4   9  11      404.04      407.67     11.60 o 
  -3   9  11       15.52       24.31      2.56 o 
  -2   9  11     2659.90     2594.05     29.37 o 
  -1   9  11      416.00      390.83     13.82 o 
   0   9  11      255.19      258.12     15.31 o 
   1   9  11      261.71      257.25     12.34 o 
   2   9  11      575.10      591.40     15.56 o 
   3   9  11       76.16       82.98      8.16 o 
   4   9  11       70.69       55.55      8.64 o 
   5   9  11      269.36      308.16     22.20 o 
  -8  10  11        3.06        8.99      7.93 o 
  -7  10  11      227.28      208.47     12.75 o 
  -6  10  11       99.36       85.54      6.92 o 
  -5  10  11      152.43      148.71      9.11 o 
  -4  10  11      193.97      178.30      7.16 o 
  -3  10  11     1086.21     1033.13     15.12 o 
  -2  10  11       12.46       16.23      3.72 o 
  -1  10  11       71.42       73.82      6.06 o 
   0  10  11     2361.77     2342.03     56.91 o 
   1  10  11     1144.86     1112.55     33.15 o 
   2  10  11       10.54       -2.48      7.67 o 
   3  10  11       10.60       10.31      4.56 o 
   4  10  11      345.02      338.79     17.73 o 
   5  10  11        0.02       -7.50      9.98 o 
  -7  11  11      408.21      413.64     20.62 o 
  -6  11  11      570.56      558.11     18.89 o 
  -5  11  11     1834.25     1854.82     30.64 o 
  -4  11  11       12.81        6.08      3.21 o 
  -3  11  11       65.66       60.63      4.41 o 
  -2  11  11      795.46      744.03     22.19 o 
  -1  11  11        9.06       -4.81      5.65 o 
   0  11  11     3856.13     3780.00     58.77 o 
   1  11  11      806.07      803.01     24.36 o 
   2  11  11     2534.59     2569.23     49.79 o 
   3  11  11      114.29      112.99     10.09 o 
   4  11  11       66.38       80.01      8.47 o 
  -7  12  11      131.28      124.88     12.17 o 
  -6  12  11      339.83      321.14     18.60 o 
  -5  12  11       10.26        9.34      4.49 o 
  -4  12  11        6.55        9.22      2.67 o 
  -3  12  11       85.39       84.30      5.39 o 
  -2  12  11     1158.51     1033.40     23.61 o 
  -1  12  11      141.45      133.73     10.54 o 
   0  12  11        9.11        3.34      3.02 o 
   1  12  11        6.57       -2.72      6.38 o 
   2  12  11      331.01      288.35     15.59 o 
   3  12  11        7.99        8.48      5.89 o 
   4  12  11        1.07       12.96      7.44 o 
  -7  13  11      115.86      123.29     12.78 o 
  -6  13  11      101.03      109.37     12.99 o 
  -5  13  11     1281.44     1325.07     46.52 o 
  -4  13  11     1281.43     1241.98     21.15 o 
  -3  13  11       28.30       23.71      3.40 o 
  -2  13  11       97.15       82.65      6.26 o 
  -1  13  11      618.95      650.09     29.42 o 
   0  13  11        4.27        0.14      2.66 o 
   1  13  11     1057.11      983.32     28.29 o 
   2  13  11      178.00      162.09     12.30 o 
   3  13  11       99.64      110.24     10.35 o 
   4  13  11       21.28        3.03     11.62 o 
  -7  14  11       12.84       11.08      7.55 o 
  -6  14  11      152.94      122.82     12.16 o 
  -5  14  11       70.60       57.75      8.05 o 
  -4  14  11      363.05      365.76     12.46 o 
  -3  14  11      997.12      979.09     19.84 o 
  -2  14  11       26.15       20.63      4.44 o 
  -1  14  11       19.89       13.56     10.31 o 
   0  14  11       82.68       49.96     11.65 o 
   1  14  11       93.60      121.29     10.81 o 
   2  14  11        6.03        5.90      5.93 o 
   3  14  11      114.26      114.47     10.98 o 
   4  14  11       69.78       88.84     18.11 o 
  -6  15  11      235.37      241.86     16.62 o 
  -5  15  11     1162.77     1120.06     28.55 o 
  -4  15  11     1068.68     1074.86     21.92 o 
  -3  15  11       78.62       80.94      6.44 o 
  -2  15  11      361.34      384.08     13.54 o 
  -1  15  11     1519.43     1578.81     35.91 o 
   0  15  11       82.72       58.04      7.06 o 
   1  15  11      607.84      645.88     19.59 o 
   2  15  11      641.63      613.20     27.91 o 
   3  15  11      160.41      148.09     12.32 o 
  -6  16  11       64.36       59.52      9.89 o 
  -5  16  11        0.00        4.25      5.43 o 
  -4  16  11       17.63        6.16      5.96 o 
  -3  16  11      219.23      206.33     12.28 o 
  -2  16  11      215.62      213.72     10.56 o 
  -1  16  11      332.72      313.02     16.74 o 
   0  16  11      206.49      214.45     12.82 o 
   1  16  11       86.46       55.53      9.77 o 
   2  16  11        7.24       16.38      6.26 o 
   3  16  11        7.06        9.71      8.70 o 
  -5  17  11     1050.10     1062.58     29.00 o 
  -4  17  11       62.14       62.52      7.52 o 
  -3  17  11      128.74      136.84     11.67 o 
  -2  17  11      139.63      133.36      9.40 o 
  -1  17  11      208.05      194.90     12.72 o 
   0  17  11      160.82      189.16     12.16 o 
   1  17  11        6.75       -3.42      8.79 o 
   2  17  11     1009.40     1066.51     38.08 o 
  -5  18  11       35.10       27.92      7.07 o 
  -4  18  11      807.61      722.49     24.01 o 
  -3  18  11        7.86       -4.32      5.20 o 
  -2  18  11        0.43       -2.39      4.41 o 
  -1  18  11       11.51       15.61      6.16 o 
   0  18  11       99.29       82.63     12.04 o 
   1  18  11       32.02       58.53     18.29 o 
   2  18  11       35.66       18.96      8.33 o 
  -4  19  11      793.13      861.13     26.60 o 
  -3  19  11        3.46        9.59      6.43 o 
  -2  19  11      303.29      343.47     17.65 o 
  -1  19  11      735.61      774.63     25.76 o 
   0  19  11      240.83      229.68     18.66 o 
   1  19  11      115.41      105.59     17.71 o 
  -3  20  11       25.60       19.49      7.63 o 
  -2  20  11      191.51      180.15     13.75 o 
  -1  20  11        8.95       10.23      8.10 o 
   0  20  11       39.38       45.68     11.68 o 
  -8   0  12      169.60      249.13     18.90 o 
  -7   0  12       81.70       50.08      4.77 o 
  -6   0  12      530.60      530.12     28.75 o 
  -5   0  12      348.83      348.12     13.69 o 
  -4   0  12     3213.40     3269.04     47.85 o 
  -3   0  12     1491.36     1673.45     26.14 o 
  -2   0  12     7418.00     7646.38     82.43 o 
  -1   0  12     1925.92     1896.15     36.05 o 
   0   0  12       42.90       23.03      4.35 o 
   1   0  12      585.40      557.89     21.43 o 
   2   0  12     1335.85     1344.64     40.07 o 
   3   0  12       81.37       83.50     12.28 o 
   4   0  12      208.87      192.52     19.66 o 
   5   0  12     1273.56     1381.86     50.37 o 
  -8   1  12       50.85       32.06      8.21 o 
  -7   1  12       42.55       36.56      3.78 o 
  -6   1  12       26.33       33.14      4.20 o 
  -5   1  12      292.31      332.17      8.02 o 
  -4   1  12      127.49      121.51      4.78 o 
  -3   1  12      845.42      919.86     16.37 o 
  -2   1  12      209.93      274.38      8.73 o 
  -1   1  12       73.39       99.38      5.13 o 
   0   1  12       21.25       23.70      3.25 o 
   1   1  12        4.23       12.17      3.78 o 
   2   1  12      286.88      313.05     11.93 o 
   3   1  12       74.29       76.88      6.77 o 
   4   1  12        1.28       -5.87      5.87 o 
   5   1  12       57.99       54.72     13.04 o 
  -8   2  12      339.94      360.14     20.11 o 
  -7   2  12      125.45      135.41      7.54 o 
  -6   2  12       84.96       71.64      5.84 o 
  -5   2  12      507.20      493.13     10.12 o 
  -4   2  12       62.88       42.66      3.27 o 
  -3   2  12      238.72      231.60      6.68 o 
  -2   2  12     4059.68     4291.45     34.02 o 
  -1   2  12     1096.97     1074.91     16.39 o 
   0   2  12       15.16       17.56      3.38 o 
   1   2  12      352.26      315.90     11.28 o 
   2   2  12     2912.93     2858.57     38.72 o 
   3   2  12      271.72      265.49     12.60 o 
   4   2  12      555.81      569.16     22.33 o 
   5   2  12      170.48      164.51     13.06 o 
  -8   3  12      243.32      264.17     17.88 o 
  -7   3  12      341.33      299.48     10.23 o 
  -6   3  12      787.69      826.04     15.15 o 
  -5   3  12      181.47      204.89      8.73 o 
  -4   3  12       68.74       66.74      3.51 o 
  -3   3  12       82.50       88.18      4.53 o 
  -2   3  12      224.61      233.79      8.27 o 
  -1   3  12       95.52      101.15      5.74 o 
   0   3  12      803.99      816.55     18.00 o 
   1   3  12        2.25        0.53      4.33 o 
   2   3  12     1333.81     1311.23     23.88 o 
   3   3  12      317.60      316.94     16.01 o 
   4   3  12      189.49      199.36     13.73 o 
   5   3  12        0.30       11.48      7.08 o 
  -8   4  12      123.07      115.89     12.14 o 
  -7   4  12       29.71       34.84      5.58 o 
  -6   4  12       10.09       11.93      4.82 o 
  -5   4  12     4204.77     4238.68     36.40 o 
  -4   4  12      237.39      237.30      6.10 o 
  -3   4  12     1292.58     1177.07     14.95 o 
  -2   4  12     3267.35     3221.42     33.20 o 
  -1   4  12     3298.41     3268.10     40.79 o 
   0   4  12       43.85       43.28      4.03 o 
   1   4  12     3279.03     3212.71     39.01 o 
   2   4  12     1669.17     1586.49     26.11 o 
   3   4  12     1682.19     1682.47     30.69 o 
   4   4  12       23.18       20.10      6.76 o 
   5   4  12      165.32      196.11     15.77 o 
  -8   5  12      179.52      153.73     11.24 o 
  -7   5  12       36.06       12.76      6.50 o 
  -6   5  12      106.70      121.00      6.91 o 
  -5   5  12       78.94       90.13      6.46 o 
  -4   5  12     1095.27     1108.84     18.96 o 
  -3   5  12      381.70      412.06      9.69 o 
  -2   5  12       26.69       34.13      3.45 o 
  -1   5  12       55.44       65.46      4.41 o 
   0   5  12      131.93      161.16      7.05 o 
   1   5  12      152.87      143.57      8.74 o 
   2   5  12     1597.32     1674.74     26.92 o 
   3   5  12      422.56      447.59     17.49 o 
   4   5  12        3.00       -2.14      6.54 o 
   5   5  12        0.03        4.48     10.17 o 
  -8   6  12      419.79      442.85     18.85 o 
  -7   6  12       55.00       70.50      8.54 o 
  -6   6  12      606.01      581.98     14.14 o 
  -5   6  12     2502.39     2551.12     32.55 o 
  -4   6  12     2338.69     2425.30     33.37 o 
  -3   6  12      134.48      135.73      5.61 o 
  -2   6  12     1151.43     1102.82     16.34 o 
  -1   6  12      802.95      802.68     12.94 o 
   0   6  12      839.55      834.59     17.57 o 
   1   6  12     1078.41     1122.90     16.36 o 
   2   6  12     1743.19     1732.58     27.44 o 
   3   6  12        8.42        6.45      2.69 o 
   4   6  12       50.18       34.42      9.76 o 
   5   6  12       90.43      111.44     16.95 o 
  -8   7  12       76.19       65.89      8.36 o 
  -7   7  12       39.50       15.42      6.41 o 
  -6   7  12        0.00       -0.63      3.12 o 
  -5   7  12       57.32       63.64      5.37 o 
  -4   7  12      612.82      621.23     14.90 o 
  -3   7  12     1334.69     1375.68     18.32 o 
  -2   7  12      222.15      243.76      9.09 o 
  -1   7  12     1194.82     1216.42     23.55 o 
   0   7  12      199.26      220.37      8.22 o 
   1   7  12      106.15       95.70      7.63 o 
   2   7  12      131.56      113.26      9.48 o 
   3   7  12      235.52      228.25     12.54 o 
   4   7  12       65.79       66.79     10.70 o 
   5   7  12       27.40       39.12     16.55 o 
  -8   8  12      233.94      264.59     15.64 o 
  -7   8  12      158.55      174.10     24.06 o 
  -6   8  12      384.08      380.76     13.37 o 
  -5   8  12     1174.22     1153.50     20.86 o 
  -4   8  12      723.34      707.16     17.68 o 
  -3   8  12      516.73      569.66     12.27 o 
  -2   8  12      255.96      236.98     11.79 o 
  -1   8  12     2710.99     2681.17     39.63 o 
   0   8  12      414.22      433.67     14.92 o 
   1   8  12      495.23      477.03     17.38 o 
   2   8  12      834.73      823.95     22.64 o 
   3   8  12      258.25      250.15     16.26 o 
   4   8  12      131.19      113.04     11.22 o 
   5   8  12      323.04      353.66     24.19 o 
  -8   9  12       30.64       27.44      6.89 o 
  -7   9  12       62.14       59.78      7.85 o 
  -6   9  12      299.68      306.73     12.46 o 
  -5   9  12      261.69      254.05     12.40 o 
  -4   9  12      757.04      711.53     17.85 o 
  -3   9  12      230.35      249.77      8.64 o 
  -2   9  12       18.46       17.05      5.02 o 
  -1   9  12     2724.63     2645.99     47.63 o 
   0   9  12      166.71      137.41      8.13 o 
   1   9  12      317.87      314.08     13.21 o 
   2   9  12      302.64      303.82     12.92 o 
   3   9  12      112.58       87.45      9.55 o 
   4   9  12        7.22        3.66      5.90 o 
  -7  10  12      308.41      296.49     14.91 o 
  -6  10  12      303.35      315.27     14.23 o 
  -5  10  12      834.64      853.60     20.86 o 
  -4  10  12      897.86      872.38     12.52 o 
  -3  10  12       11.20       11.71      3.03 o 
  -2  10  12        6.00       -1.42      2.40 o 
  -1  10  12     1785.08     1816.41     40.33 o 
   0  10  12        9.00        7.47      4.11 o 
   1  10  12       76.46       81.03      9.16 o 
   2  10  12      689.26      697.04     19.22 o 
   3  10  12      910.89      897.68     31.94 o 
   4  10  12       40.02       43.48      6.96 o 
  -7  11  12      133.31      136.74     16.01 o 
  -6  11  12        0.83       -5.53      5.95 o 
  -5  11  12      588.26      561.68     19.54 o 
  -4  11  12      270.24      265.29      7.44 o 
  -3  11  12       76.69       69.10      5.25 o 
  -2  11  12       20.72       18.10      5.09 o 
  -1  11  12      487.67      460.01     18.31 o 
   0  11  12      885.42      911.00     26.42 o 
   1  11  12       31.44       27.25      6.04 o 
   2  11  12      251.95      221.78     17.71 o 
   3  11  12       40.48       32.27      5.93 o 
   4  11  12      178.52      180.52     13.82 o 
  -7  12  12       64.17       69.53      9.97 o 
  -6  12  12      152.60      154.87     13.18 o 
  -5  12  12       83.85       86.90      7.96 o 
  -4  12  12     1564.28     1637.23     19.28 o 
  -3  12  12     2388.90     2456.20     28.81 o 
  -2  12  12      120.34      133.91      8.14 o 
  -1  12  12     1621.16     1615.82     31.20 o 
   0  12  12      588.03      568.65     19.45 o 
   1  12  12     1569.47     1594.30     36.12 o 
   2  12  12      621.82      637.25     23.61 o 
   3  12  12       70.35       62.56      7.74 o 
   4  12  12      327.42      349.85     24.40 o 
  -7  13  12      208.90      189.22     14.98 o 
  -6  13  12        8.09       -3.20      7.47 o 
  -5  13  12       54.44       63.42      7.39 o 
  -4  13  12      266.98      249.84      9.65 o 
  -3  13  12      162.27      151.46      9.88 o 
  -2  13  12      333.28      336.32     13.06 o 
  -1  13  12        7.08        5.57      6.43 o 
   0  13  12      129.52      127.30      9.91 o 
   1  13  12      582.12      562.66     29.31 o 
   2  13  12      145.34      159.57     12.71 o 
   3  13  12       37.57       27.47      6.99 o 
  -6  14  12       88.05      101.40     11.22 o 
  -5  14  12       90.08       75.06      8.25 o 
  -4  14  12      213.37      217.38      9.46 o 
  -3  14  12      443.13      428.17     13.55 o 
  -2  14  12     1043.84      993.87     22.42 o 
  -1  14  12      482.22      451.88     19.40 o 
   0  14  12     1117.11     1130.36     28.04 o 
   1  14  12      224.57      250.80     15.39 o 
   2  14  12       60.84       66.66      8.58 o 
   3  14  12      231.52      242.94     15.47 o 
  -6  15  12        1.76       -2.44      6.94 o 
  -5  15  12        8.82       14.53     11.04 o 
  -4  15  12       79.13       75.54      8.32 o 
  -3  15  12        4.06        3.87      5.57 o 
  -2  15  12      127.63       95.61      6.87 o 
  -1  15  12        6.76       -2.02      6.20 o 
   0  15  12       27.00       14.91      6.26 o 
   1  15  12       61.39       33.55      9.48 o 
   2  15  12      557.80      554.96     23.35 o 
   3  15  12       44.69       55.09      8.67 o 
  -6  16  12       73.90       66.04     11.32 o 
  -5  16  12     1782.93     1805.64     39.31 o 
  -4  16  12      247.31      220.64     13.23 o 
  -3  16  12     2953.31     2811.37     46.92 o 
  -2  16  12      912.44      906.50     24.50 o 
  -1  16  12      486.71      457.48     17.35 o 
   0  16  12       31.76       22.97      7.45 o 
   1  16  12      173.26      182.96     13.87 o 
   2  16  12      104.98       93.23     10.29 o 
  -5  17  12        3.27       15.58      6.54 o 
  -4  17  12        2.65       -1.92      5.37 o 
  -3  17  12        7.83        6.46      5.49 o 
  -2  17  12        4.88        7.27      7.46 o 
  -1  17  12        3.66       -1.78      5.43 o 
   0  17  12        0.40       -3.53      6.73 o 
   1  17  12       28.90        6.24      7.21 o 
   2  17  12        0.27        7.33     15.11 o 
  -4  18  12      435.96      397.65     18.32 o 
  -3  18  12       65.24       60.82      7.66 o 
  -2  18  12      571.37      637.51     23.72 o 
  -1  18  12       62.13       64.51      8.24 o 
   0  18  12      117.44      126.99     32.81 o 
   1  18  12      262.41      274.59     20.26 o 
  -4  19  12        4.33        9.73      6.20 o 
  -3  19  12        4.03        6.41      5.54 o 
  -2  19  12       50.70       59.09      8.54 o 
  -1  19  12       51.82       68.36     10.89 o 
   0  19  12      186.62      222.57     22.13 o 
  -2  20  12      227.84      236.80     15.60 o 
  -1  20  12      212.68      226.77     18.56 o 
  -8   1  13       39.81       39.92      7.16 o 
  -7   1  13        4.53        4.69      3.35 o 
  -6   1  13      158.16      167.24      6.42 o 
  -5   1  13      326.56      303.46      9.16 o 
  -4   1  13      651.25      602.10     11.17 o 
  -3   1  13      721.29      780.94     13.42 o 
  -2   1  13     2292.85     2202.28     23.33 o 
  -1   1  13       41.68       49.92      4.30 o 
   0   1  13      210.03      213.86      7.92 o 
   1   1  13     1738.30     1837.15     28.17 o 
   2   1  13      483.74      489.89     17.19 o 
   3   1  13       23.74       11.42      7.54 o 
   4   1  13      523.48      577.71     25.52 o 
   5   1  13      495.66      573.30     24.00 o 
  -8   2  13       20.55       30.71      5.72 o 
  -7   2  13        0.13        0.38      3.87 o 
  -6   2  13       40.45       49.12      5.72 o 
  -5   2  13       14.18       25.28      2.35 o 
  -4   2  13      360.34      359.21      8.78 o 
  -3   2  13     1824.47     1875.94     20.65 o 
  -2   2  13      755.29      773.20     15.27 o 
  -1   2  13      163.73      167.39      7.01 o 
   0   2  13        7.53        8.03      3.58 o 
   1   2  13       80.86       66.61      6.92 o 
   2   2  13      589.83      550.87     18.85 o 
   3   2  13        1.87        0.02      5.25 o 
   4   2  13      268.45      224.06     15.09 o 
   5   2  13      127.98      111.69     11.66 o 
  -8   3  13     1734.00     1662.54     43.71 o 
  -7   3  13      831.57      880.46     22.36 o 
  -6   3  13      578.96      617.41     15.20 o 
  -5   3  13     1511.47     1494.84     18.84 o 
  -4   3  13      624.00      599.54     11.00 o 
  -3   3  13      879.66      929.79     14.03 o 
  -2   3  13     1342.47     1381.88     20.59 o 
  -1   3  13     2614.50     2671.89     28.83 o 
   0   3  13      587.83      625.28     13.91 o 
   1   3  13      417.67      433.11     15.59 o 
   2   3  13      215.65      238.67     12.15 o 
   3   3  13      902.41      846.70     23.04 o 
   4   3  13      286.25      275.50     16.84 o 
   5   3  13       92.81      108.28     12.75 o 
  -8   4  13       52.45       57.59     10.10 o 
  -7   4  13      456.06      458.39     16.14 o 
  -6   4  13      490.57      508.80     13.32 o 
  -5   4  13       18.20       15.15      4.16 o 
  -4   4  13       65.32       66.57      3.76 o 
  -3   4  13      472.00      493.32     12.10 o 
  -2   4  13      276.82      278.46      8.70 o 
  -1   4  13     1814.95     1906.56     26.48 o 
   0   4  13        0.66       -2.86      3.77 o 
   1   4  13       72.23       70.16      7.07 o 
   2   4  13      230.87      255.64     12.33 o 
   3   4  13       71.87       59.74      6.82 o 
   4   4  13       16.39       22.41      6.71 o 
   5   4  13        0.67       -0.46      9.66 o 
  -8   5  13      236.54      255.11     22.28 o 
  -7   5  13       28.51       12.51      5.53 o 
  -6   5  13      106.69      102.41      7.33 o 
  -5   5  13      384.81      386.67     13.96 o 
  -4   5  13      249.17      254.48      8.14 o 
  -3   5  13     2970.22     2857.96     37.41 o 
  -2   5  13      663.07      597.00     14.36 o 
  -1   5  13     2259.01     2210.66     25.65 o 
   0   5  13      761.88      752.80     17.95 o 
   1   5  13        5.48        9.59      4.85 o 
   2   5  13       75.23       64.15      7.40 o 
   3   5  13      114.82       92.03      8.68 o 
   4   5  13      111.19      112.15     12.57 o 
   5   5  13      120.31      123.94     17.85 o 
  -8   6  13      328.63      306.24     29.25 o 
  -7   6  13       16.99        9.61      4.85 o 
  -6   6  13       71.40       67.10      6.38 o 
  -5   6  13       37.38       39.62      5.32 o 
  -4   6  13      220.41      186.59      5.62 o 
  -3   6  13      379.41      390.49     14.12 o 
  -2   6  13     2275.23     2302.13     31.88 o 
  -1   6  13        2.69        0.34      3.04 o 
   0   6  13       49.01       40.25      4.72 o 
   1   6  13      915.77      897.55     23.16 o 
   2   6  13      620.58      624.64     19.11 o 
   3   6  13        2.54        3.41      4.79 o 
   4   6  13        0.67        1.17      6.50 o 
  -8   7  13        8.76       11.11      6.05 o 
  -7   7  13      133.81      136.32      9.88 o 
  -6   7  13      110.72      120.48      7.35 o 
  -5   7  13      428.30      455.32     13.35 o 
  -4   7  13     4450.43     4247.64     58.34 o 
  -3   7  13     1198.81     1213.17     18.30 o 
  -2   7  13     1721.42     1708.94     30.82 o 
  -1   7  13      614.86      639.56     15.27 o 
   0   7  13      680.45      680.43     15.87 o 
   1   7  13     1180.25     1148.85     27.83 o 
   2   7  13     1721.91     1721.05     34.11 o 
   3   7  13     1121.10     1150.61     36.79 o 
   4   7  13      570.23      570.72     29.61 o 
  -8   8  13        0.03       -5.71      5.71 o 
  -7   8  13        0.01        3.41      5.51 o 
  -6   8  13       62.91       49.68      5.79 o 
  -5   8  13        7.93        7.81      4.34 o 
  -4   8  13      121.38      100.99      4.29 o 
  -3   8  13       25.83       35.03      3.91 o 
  -2   8  13        0.21       -0.12      3.26 o 
  -1   8  13      440.21      397.37     14.57 o 
   0   8  13       37.90       33.89      5.93 o 
   1   8  13     1983.83     1930.43     36.13 o 
   2   8  13      174.30      151.64     10.71 o 
   3   8  13       34.21       28.60      7.46 o 
   4   8  13      202.26      185.84     14.30 o 
  -8   9  13      248.04      280.27     16.40 o 
  -7   9  13       15.02       20.04      6.19 o 
  -6   9  13      103.71      104.11      8.98 o 
  -5   9  13      723.46      702.50     20.95 o 
  -4   9  13      445.82      484.77     13.07 o 
  -3   9  13     1899.05     1878.94     24.09 o 
  -2   9  13     1929.79     2018.91     35.20 o 
  -1   9  13      807.30      778.85     27.04 o 
   0   9  13      110.15       94.47      8.98 o 
   1   9  13      173.01      159.64      9.93 o 
   2   9  13      316.17      323.38     13.89 o 
   3   9  13      325.94      340.73     18.53 o 
   4   9  13      120.85      133.65     13.35 o 
  -7  10  13        5.85       -2.06      6.14 o 
  -6  10  13       71.13       72.58     11.15 o 
  -5  10  13       35.20       32.84      6.05 o 
  -4  10  13        8.74        4.44      2.77 o 
  -3  10  13      451.33      425.40     11.92 o 
  -2  10  13      363.62      390.17     12.26 o 
  -1  10  13     1179.65     1165.11     41.77 o 
   0  10  13      230.73      207.92     13.46 o 
   1  10  13      362.55      352.05     14.39 o 
   2  10  13      170.35      176.61     13.69 o 
   3  10  13        2.61       -5.81      6.55 o 
   4  10  13       65.52       78.80     12.49 o 
  -7  11  13       74.53       69.66     10.66 o 
  -6  11  13      112.41      129.34     13.15 o 
  -5  11  13      151.69      144.17     10.39 o 
  -4  11  13      115.96      121.55      5.60 o 
  -3  11  13      100.80      101.69      6.21 o 
  -2  11  13     3222.56     3318.13     39.28 o 
  -1  11  13     1340.27     1339.42     28.00 o 
   0  11  13       99.28      109.45      9.33 o 
   1  11  13      161.34      184.52     13.25 o 
   2  11  13      253.19      264.69     14.19 o 
   3  11  13      167.05      186.49     14.06 o 
   4  11  13      129.75      122.09     15.45 o 
  -7  12  13        1.34       -2.60      6.63 o 
  -6  12  13       13.15        6.50      7.19 o 
  -5  12  13      506.40      481.41     18.53 o 
  -4  12  13       20.16       16.86      5.45 o 
  -3  12  13      696.04      657.14     15.41 o 
  -2  12  13       15.36       12.28      4.55 o 
  -1  12  13      394.03      364.73     17.64 o 
   0  12  13      407.48      402.47     16.80 o 
   1  12  13       32.81       28.78      6.01 o 
   2  12  13      626.34      658.53     22.52 o 
   3  12  13      304.23      314.91     15.87 o 
  -7  13  13      528.14      533.58     24.54 o 
  -6  13  13      534.80      505.44     19.67 o 
  -5  13  13      823.95      828.16     22.51 o 
  -4  13  13      762.53      750.34     17.75 o 
  -3  13  13        5.01        0.79      2.76 o 
  -2  13  13      931.24      960.01     22.27 o 
  -1  13  13      539.56      538.74     21.21 o 
   0  13  13      235.58      233.69     14.82 o 
   1  13  13      883.55      887.43     25.85 o 
   2  13  13      425.59      438.81     18.79 o 
   3  13  13        8.77        3.27      6.07 o 
  -6  14  13       22.65       36.21      7.44 o 
  -5  14  13      131.22      126.51     10.44 o 
  -4  14  13       38.12       43.34      6.61 o 
  -3  14  13      867.34      829.55     20.64 o 
  -2  14  13       84.95       58.12      6.49 o 
  -1  14  13       74.41       67.26      7.71 o 
   0  14  13        2.75       -2.46      6.25 o 
   1  14  13       10.88        9.66      6.24 o 
   2  14  13        6.09        2.22      5.59 o 
   3  14  13        0.29       -1.89      5.08 o 
  -6  15  13      242.80      232.71     17.02 o 
  -5  15  13      583.03      600.27     21.61 o 
  -4  15  13        3.36        8.34      5.65 o 
  -3  15  13      277.57      292.59     15.05 o 
  -2  15  13      275.76      290.76     13.01 o 
  -1  15  13     2509.38     2443.68     39.73 o 
   0  15  13     1185.06     1143.64     37.55 o 
   1  15  13      880.64      833.50     28.55 o 
   2  15  13      564.70      565.48     24.19 o 
  -5  16  13       58.55       57.98      7.96 o 
  -4  16  13       69.87       65.65      8.24 o 
  -3  16  13        4.22        5.51      7.00 o 
  -2  16  13       30.72       27.28      5.07 o 
  -1  16  13      185.33      164.04     11.17 o 
   0  16  13       73.50       74.79     11.28 o 
   1  16  13       40.85       39.80      8.30 o 
   2  16  13      102.17       88.64     10.60 o 
  -5  17  13      469.02      514.37     20.96 o 
  -4  17  13      102.80       98.39      9.93 o 
  -3  17  13      329.51      284.82     17.18 o 
  -2  17  13      332.34      308.29     14.12 o 
  -1  17  13      420.75      474.27     18.63 o 
   0  17  13       84.25       76.45     13.65 o 
   1  17  13        4.45       10.22      6.39 o 
  -4  18  13      114.33      107.03     10.42 o 
  -3  18  13        7.85        5.51      5.11 o 
  -2  18  13      169.03      169.57     11.57 o 
  -1  18  13        6.22       12.11      6.62 o 
   0  18  13       19.35       27.37      9.42 o 
  -3  19  13       85.40       57.80     11.40 o 
  -2  19  13      258.42      269.29     17.24 o 
  -1  19  13        2.89        7.37      7.68 o 
  -8   0  14       47.69       47.76      7.13 o 
  -7   0  14      150.12      154.28     17.01 o 
  -6   0  14       18.29       14.25      5.36 o 
  -5   0  14      211.97      206.23     10.56 o 
  -4   0  14        4.15        4.29      3.35 o 
  -3   0  14      393.26      384.58     15.82 o 
  -2   0  14      611.57      663.39     21.52 o 
  -1   0  14      215.39      281.67     18.68 o 
   0   0  14     1817.91     1777.65     50.51 o 
   1   0  14       71.73       73.31     11.70 o 
   2   0  14     2000.33     2056.59     58.80 o 
   3   0  14      162.11      192.09     19.51 o 
   4   0  14        2.30       -0.61      9.18 o 
  -8   1  14       26.27       15.25      6.23 o 
  -7   1  14       10.99        5.66      5.11 o 
  -6   1  14        0.07        3.36      2.48 o 
  -5   1  14       99.09       98.99      4.75 o 
  -4   1  14      540.88      557.44     11.47 o 
  -3   1  14      612.33      596.54     14.85 o 
  -2   1  14     2109.58     2101.21     36.53 o 
  -1   1  14      459.61      431.22     16.11 o 
   0   1  14      861.28      880.75     21.95 o 
   1   1  14        2.09        5.30      7.80 o 
   2   1  14       19.15       18.12      6.60 o 
   3   1  14        1.71       -1.04      6.06 o 
   4   1  14        4.01        0.07      7.26 o 
  -8   2  14      209.66      205.13     11.83 o 
  -7   2  14        8.52       11.86      3.68 o 
  -6   2  14      798.80      746.90     16.38 o 
  -5   2  14      526.48      543.38     10.48 o 
  -4   2  14     1862.95     1902.05     19.95 o 
  -3   2  14      707.20      713.73     14.31 o 
  -2   2  14      799.98      783.29     17.20 o 
  -1   2  14      217.19      189.56     14.26 o 
   0   2  14      637.44      648.51     18.87 o 
   1   2  14       66.12       47.31      6.60 o 
   2   2  14      134.51      118.76     10.97 o 
   3   2  14      540.58      538.36     22.68 o 
   4   2  14       67.94       53.55      8.68 o 
  -8   3  14      564.43      567.76     23.14 o 
  -7   3  14      100.30      113.30      8.56 o 
  -6   3  14       77.79       74.62      5.98 o 
  -5   3  14     1423.41     1455.54     19.53 o 
  -4   3  14       88.71       62.82      4.18 o 
  -3   3  14       22.88       23.53      3.29 o 
  -2   3  14       29.60       26.25      4.18 o 
  -1   3  14      275.55      272.51     10.67 o 
   0   3  14      184.83      168.01     10.35 o 
   1   3  14      433.47      433.43     16.16 o 
   2   3  14       26.66       37.52      6.02 o 
   3   3  14        0.00       -2.34      5.80 o 
   4   3  14       12.93       24.17      7.65 o 
  -8   4  14        2.84        5.70      7.46 o 
  -7   4  14      899.29      911.23     22.80 o 
  -6   4  14      497.58      518.00     15.54 o 
  -5   4  14     1149.14     1191.58     20.51 o 
  -4   4  14      453.35      464.48     10.33 o 
  -3   4  14       34.40       43.85      4.02 o 
  -2   4  14      244.91      259.46      9.75 o 
  -1   4  14     1556.44     1598.27     27.96 o 
   0   4  14       12.65       11.48      4.40 o 
   1   4  14      290.63      328.79     14.16 o 
   2   4  14      406.13      361.29     15.12 o 
   3   4  14       54.47       82.90     10.40 o 
   4   4  14      116.95      125.79     16.85 o 
  -8   5  14       95.59       92.34     12.47 o 
  -7   5  14       85.69       81.29      7.79 o 
  -6   5  14     1967.72     1943.00     29.68 o 
  -5   5  14       14.62       14.51      4.19 o 
  -4   5  14      191.53      171.95      6.83 o 
  -3   5  14        8.36        6.84      3.88 o 
  -2   5  14      233.55      261.75     10.24 o 
  -1   5  14      305.29      300.59     10.31 o 
   0   5  14      483.47      477.39     18.64 o 
   1   5  14     1451.33     1445.91     29.17 o 
   2   5  14      331.37      328.54     14.66 o 
   3   5  14       12.13        4.13      6.81 o 
   4   5  14       34.06       16.15      7.47 o 
  -8   6  14     1523.55     1544.49     66.19 o 
  -7   6  14      332.45      324.22     14.79 o 
  -6   6  14      339.51      349.53     13.31 o 
  -5   6  14      614.41      597.88     16.59 o 
  -4   6  14        4.67        2.94      2.00 o 
  -3   6  14      880.87      892.78     20.42 o 
  -2   6  14      858.23      886.53     18.78 o 
  -1   6  14     6481.80     6522.67     52.22 o 
   0   6  14     3846.32     3748.49     37.13 o 
   1   6  14     2617.92     2632.94     29.61 o 
   2   6  14     2278.81     2357.82     38.03 o 
   3   6  14       11.36        3.58      6.88 o 
   4   6  14      444.24      403.93     23.20 o 
  -8   7  14       25.19       16.55      7.81 o 
  -7   7  14       29.80       32.30      5.89 o 
  -6   7  14      274.04      257.34     11.82 o 
  -5   7  14       51.09       47.40      5.46 o 
  -4   7  14      188.63      165.13      6.09 o 
  -3   7  14      245.53      220.35     14.67 o 
  -2   7  14      503.37      487.23     17.65 o 
  -1   7  14       53.35       50.19      4.95 o 
   0   7  14      387.13      392.11     13.98 o 
   1   7  14        4.35        2.88      1.61 o 
   2   7  14      459.08      453.47     18.56 o 
   3   7  14      210.63      205.61     16.75 o 
   4   7  14      175.45      142.89     14.07 o 
  -8   8  14       75.86       74.42      9.31 o 
  -7   8  14       28.67       29.70      8.66 o 
  -6   8  14       27.25       24.41      4.86 o 
  -5   8  14      218.00      218.36     14.69 o 
  -4   8  14      287.76      275.76     11.23 o 
  -3   8  14        9.07       12.19      3.25 o 
  -2   8  14     1752.74     1662.75     28.28 o 
  -1   8  14      140.62      143.05      9.55 o 
   0   8  14        5.24        5.72      5.11 o 
   1   8  14       45.36       42.72      6.73 o 
   2   8  14       54.94       51.71      7.63 o 
   3   8  14       61.50       39.15      8.39 o 
   4   8  14      240.15      296.30     18.48 o 
  -7   9  14        3.88       13.67      6.30 o 
  -6   9  14       17.43       19.43      5.37 o 
  -5   9  14        5.14       -1.72      4.79 o 
  -4   9  14     1014.88      980.06     18.29 o 
  -3   9  14        2.75        1.76      3.46 o 
  -2   9  14       37.24       32.33      5.07 o 
  -1   9  14     1097.74     1081.16     24.90 o 
   0   9  14      192.40      200.47     11.30 o 
   1   9  14      101.98       95.20      8.52 o 
   2   9  14       31.60       30.89      7.07 o 
   3   9  14      387.64      379.45     20.07 o 
   4   9  14      198.08      199.66     15.36 o 
  -7  10  14      113.11      119.23     12.93 o 
  -6  10  14      587.85      582.43     20.44 o 
  -5  10  14      515.08      573.85     19.80 o 
  -4  10  14       80.39       74.15      6.71 o 
  -3  10  14      397.93      386.32     12.15 o 
  -2  10  14     1921.22     1871.93     43.84 o 
  -1  10  14     1745.35     1801.31     32.40 o 
   0  10  14      739.95      770.32     36.88 o 
   1  10  14     1462.56     1460.52     30.23 o 
   2  10  14      119.23      102.97     11.36 o 
   3  10  14      271.42      280.68     18.02 o 
  -7  11  14        1.01       -2.21      7.03 o 
  -6  11  14       23.84       16.59      5.28 o 
  -5  11  14        2.82        4.58      5.44 o 
  -4  11  14       15.93       12.25      3.50 o 
  -3  11  14      868.12      778.38     19.28 o 
  -2  11  14      494.28      462.84     16.88 o 
  -1  11  14       45.54       33.42      6.38 o 
   0  11  14      155.63      135.99     11.75 o 
   1  11  14      124.75      140.48     12.67 o 
   2  11  14       66.32       44.62      8.30 o 
   3  11  14       12.57       24.90      6.80 o 
  -7  12  14      300.85      297.67     24.41 o 
  -6  12  14      305.25      279.78     16.41 o 
  -5  12  14     1443.74     1478.68     32.77 o 
  -4  12  14      113.03      127.38      7.58 o 
  -3  12  14      444.60      422.31     14.71 o 
  -2  12  14      989.82      986.39     30.56 o 
  -1  12  14      769.62      810.49     22.63 o 
   0  12  14     1652.49     1683.76     43.81 o 
   1  12  14      605.26      601.41     21.63 o 
   2  12  14     1297.59     1361.88     38.33 o 
   3  12  14       39.97       42.41      7.87 o 
  -6  13  14      427.16      425.91     20.31 o 
  -5  13  14       69.27       62.69      8.17 o 
  -4  13  14       22.02       14.68      6.31 o 
  -3  13  14       14.61        9.84      4.72 o 
  -2  13  14      107.75       88.28      7.43 o 
  -1  13  14       93.94       82.92      8.03 o 
   0  13  14      486.67      446.43     18.63 o 
   1  13  14        3.55        3.34      5.97 o 
   2  13  14        2.12       -1.08      6.05 o 
  -6  14  14      478.47      515.55     26.20 o 
  -5  14  14      306.86      309.58     16.18 o 
  -4  14  14     1326.14     1347.62     32.18 o 
  -3  14  14     1675.92     1721.65     35.65 o 
  -2  14  14      301.56      299.59     13.20 o 
  -1  14  14      214.25      226.28     12.82 o 
   0  14  14       15.16       12.34      6.98 o 
   1  14  14      650.69      693.07     24.08 o 
   2  14  14      419.20      417.21     19.13 o 
  -6  15  14       30.77       23.37      9.36 o 
  -5  15  14       93.87      104.63     11.64 o 
  -4  15  14      177.66      173.39     12.71 o 
  -3  15  14      403.09      363.99     17.19 o 
  -2  15  14      334.45      325.50     14.09 o 
  -1  15  14      391.45      328.13     15.51 o 
   0  15  14        0.25       -1.01      5.75 o 
   1  15  14        0.69        0.60      7.73 o 
   2  15  14        0.50       -6.00      6.53 o 
  -5  16  14     1004.41     1007.79     32.56 o 
  -4  16  14      198.97      186.23     14.39 o 
  -3  16  14      386.49      401.91     18.46 o 
  -2  16  14      420.93      429.51     16.36 o 
  -1  16  14      233.91      268.90     18.18 o 
   0  16  14      358.11      383.65     21.38 o 
   1  16  14      949.05      930.84     28.76 o 
  -4  17  14        1.51        7.44      6.43 o 
  -3  17  14       98.99      105.29     11.55 o 
  -2  17  14      139.96      123.35     15.37 o 
  -1  17  14       38.26       31.87      7.96 o 
   0  17  14       49.18       42.11     11.57 o 
  -3  18  14      289.40      319.45     18.85 o 
  -2  18  14      492.54      517.16     20.00 o 
  -1  18  14       66.45       66.13      9.97 o 
   0  18  14      233.77      199.53     18.03 o 
  -8   1  15       22.61       22.43      4.98 o 
  -7   1  15       84.86       85.03      9.17 o 
  -6   1  15      120.57      124.05      6.09 o 
  -5   1  15       29.28       29.25      3.36 o 
  -4   1  15      790.11      799.66     14.37 o 
  -3   1  15       77.14       84.31      5.34 o 
  -2   1  15      567.43      559.10     14.00 o 
  -1   1  15      662.41      672.02     19.39 o 
   0   1  15      104.58       86.68     11.82 o 
   1   1  15      361.99      349.50     17.46 o 
   2   1  15      427.45      407.84     19.48 o 
   3   1  15      155.32      140.77     12.83 o 
   4   1  15      159.09      205.28     15.22 o 
  -8   2  15        0.37        5.85      6.17 o 
  -7   2  15      129.57      134.99     11.58 o 
  -6   2  15       70.95       69.85      6.08 o 
  -5   2  15      909.02      960.50     14.52 o 
  -4   2  15       26.36       20.20      3.47 o 
  -3   2  15        8.14        6.02      2.78 o 
  -2   2  15      396.92      395.06     13.24 o 
  -1   2  15       12.30       13.75      6.25 o 
   0   2  15       62.26       49.22      8.26 o 
   1   2  15        3.41       -1.50      6.05 o 
   2   2  15      333.78      322.68     21.63 o 
   3   2  15       14.51       24.83      7.41 o 
   4   2  15      336.11      356.76     19.98 o 
  -8   3  15      430.26      472.57     21.24 o 
  -7   3  15       95.01       79.15      6.74 o 
  -6   3  15       50.56       57.17      6.78 o 
  -5   3  15     1013.20     1013.25     14.85 o 
  -4   3  15        8.18        7.65      3.62 o 
  -3   3  15      445.23      420.53     11.05 o 
  -2   3  15     1097.96     1081.42     21.48 o 
  -1   3  15      411.75      370.99     14.73 o 
   0   3  15     2722.08     2654.07     45.48 o 
   1   3  15      599.54      553.72     21.91 o 
   2   3  15      678.46      675.64     25.24 o 
   3   3  15       13.68       13.91      7.07 o 
   4   3  15       96.44      103.74     11.52 o 
  -8   4  15      243.51      220.33     15.09 o 
  -7   4  15        3.44        2.57      4.51 o 
  -6   4  15      764.25      811.16     19.11 o 
  -5   4  15      338.68      328.02     10.16 o 
  -4   4  15       28.64       32.91      3.75 o 
  -3   4  15      811.12      809.44     16.06 o 
  -2   4  15      210.60      201.66      8.13 o 
  -1   4  15        3.04        1.97      4.00 o 
   0   4  15      675.45      692.97     23.63 o 
   1   4  15      145.89      131.69     11.99 o 
   2   4  15        1.51       -5.19      6.50 o 
   3   4  15      174.74      180.21     14.02 o 
   4   4  15       39.24       20.78      8.50 o 
  -8   5  15       12.09        7.89      6.03 o 
  -7   5  15      298.63      314.72     14.21 o 
  -6   5  15      408.77      433.49     13.63 o 
  -5   5  15     1557.46     1578.27     30.36 o 
  -4   5  15      549.38      535.70     12.22 o 
  -3   5  15     1260.41     1284.54     23.01 o 
  -2   5  15      694.77      705.08     15.80 o 
  -1   5  15       30.90       23.77      3.93 o 
   0   5  15       44.75       49.96      6.82 o 
   1   5  15      983.61     1036.04     25.78 o 
   2   5  15       57.88       34.38      7.47 o 
   3   5  15      194.47      233.46     16.13 o 
   4   5  15      201.13      240.93     19.25 o 
  -8   6  15       66.42       73.61     10.60 o 
  -7   6  15       42.50       36.82      5.27 o 
  -6   6  15       62.79       61.76      7.61 o 
  -5   6  15        5.58        2.71      4.04 o 
  -4   6  15      192.68      185.37      8.69 o 
  -3   6  15      397.52      387.12     16.00 o 
  -2   6  15      534.04      509.73     14.47 o 
  -1   6  15      597.77      626.79     15.18 o 
   0   6  15     1024.90     1047.41     20.61 o 
   1   6  15      102.13      107.34      6.75 o 
   2   6  15      284.14      275.61     17.05 o 
   3   6  15      794.37      753.87     31.95 o 
   4   6  15        1.54        6.33      8.91 o 
  -8   7  15       82.26       94.82     12.45 o 
  -7   7  15      389.40      417.24     17.61 o 
  -6   7  15     1562.71     1537.85     28.61 o 
  -5   7  15      232.15      254.02     12.93 o 
  -4   7  15      776.20      769.02     15.67 o 
  -3   7  15     1266.35     1333.88     24.68 o 
  -2   7  15      253.15      233.86     11.57 o 
  -1   7  15       78.39       83.56      7.27 o 
   0   7  15      286.09      267.27     10.87 o 
   1   7  15     2516.46     2620.03     45.07 o 
   2   7  15     1129.40     1250.55     39.94 o 
   3   7  15        4.96       19.95      8.22 o 
  -7   8  15      137.09      135.51      9.44 o 
  -6   8  15        7.30        6.13      5.63 o 
  -5   8  15      130.94      150.63     10.84 o 
  -4   8  15       42.26       49.56      4.09 o 
  -3   8  15      123.73      124.44      8.15 o 
  -2   8  15      291.07      264.59     12.67 o 
  -1   8  15        1.58       -3.35      5.98 o 
   0   8  15     1115.46     1044.43     28.87 o 
   1   8  15       12.36        6.74      5.29 o 
   2   8  15      109.98      132.78     14.82 o 
   3   8  15      117.63      106.58     13.95 o 
  -7   9  15      236.93      220.28     13.44 o 
  -6   9  15      535.73      534.39     19.49 o 
  -5   9  15     1652.84     1570.88     32.47 o 
  -4   9  15       21.54       21.99      3.96 o 
  -3   9  15       60.15       38.75      6.11 o 
  -2   9  15       41.62       26.46      6.02 o 
  -1   9  15      117.49      111.77      9.00 o 
   0   9  15     1571.70     1484.41     30.91 o 
   1   9  15     1113.57     1173.94     30.22 o 
   2   9  15      772.36      785.27     28.44 o 
   3   9  15      162.03      157.81     14.18 o 
  -7  10  15       65.06       47.63      8.34 o 
  -6  10  15        8.71        1.01      5.60 o 
  -5  10  15        4.61       -5.15      5.15 o 
  -4  10  15       93.71       98.51      6.86 o 
  -3  10  15        9.25        1.66      3.06 o 
  -2  10  15     2372.41     2236.29     40.39 o 
  -1  10  15      839.62      842.67     22.96 o 
   0  10  15      399.62      387.25     16.18 o 
   1  10  15        6.33        5.90      6.96 o 
   2  10  15      174.08      157.33     13.50 o 
   3  10  15      348.39      434.90     22.59 o 
  -7  11  15        5.28        8.68      8.03 o 
  -6  11  15      708.32      754.64     23.96 o 
  -5  11  15      309.73      344.14     16.32 o 
  -4  11  15     1406.53     1423.80     24.37 o 
  -3  11  15       35.23       29.92     10.14 o 
  -2  11  15     1139.64     1140.15     26.75 o 
  -1  11  15       99.53      118.58      9.69 o 
   0  11  15      416.33      432.82     20.63 o 
   1  11  15       76.76       51.48      9.21 o 
   2  11  15       68.07       76.99     10.37 o 
   3  11  15      291.05      291.17     16.30 o 
  -6  12  15       15.02       15.40      6.13 o 
  -5  12  15       35.85       31.90      6.68 o 
  -4  12  15      455.61      418.98     17.80 o 
  -3  12  15        4.18       -4.45      4.45 o 
  -2  12  15       74.95       87.51      8.36 o 
  -1  12  15       12.54       11.49      5.54 o 
   0  12  15        2.80       -0.09      6.04 o 
   1  12  15       33.42       29.46      8.06 o 
   2  12  15       34.81       31.75      6.68 o 
  -6  13  15       44.07       69.35      9.98 o 
  -5  13  15      247.81      243.66     14.70 o 
  -4  13  15      154.12      157.55     11.74 o 
  -3  13  15     1723.77     1749.59     36.05 o 
  -2  13  15      701.50      713.66     21.84 o 
  -1  13  15     2372.10     2339.51     39.71 o 
   0  13  15        3.65        2.92      6.91 o 
   1  13  15      895.21      916.05     27.66 o 
   2  13  15      612.77      680.80     24.62 o 
  -6  14  15       34.28       40.68      8.97 o 
  -5  14  15       49.23       49.71      8.09 o 
  -4  14  15        0.67        6.29      9.48 o 
  -3  14  15       15.29        9.51      6.18 o 
  -2  14  15       18.82       15.34      5.40 o 
  -1  14  15       63.68       49.06      7.18 o 
   0  14  15       39.02       40.33      7.58 o 
   1  14  15       13.71       17.85      6.37 o 
   2  14  15      228.54      221.29     14.92 o 
  -5  15  15     1173.70     1174.39     34.91 o 
  -4  15  15      285.25      301.48     16.44 o 
  -3  15  15      514.69      514.37     20.75 o 
  -2  15  15     1544.81     1489.55     32.53 o 
  -1  15  15      309.38      293.22     18.47 o 
   0  15  15      466.29      485.02     20.63 o 
   1  15  15      212.29      226.87     14.82 o 
  -5  16  15       26.36       38.59      9.03 o 
  -4  16  15      407.69      422.67     19.60 o 
  -3  16  15      117.52      138.66     11.46 o 
  -2  16  15      288.44      303.56     14.19 o 
  -1  16  15        1.09       -4.95      4.99 o 
   0  16  15      154.87      114.49     11.12 o 
  -4  17  15      660.47      645.35     26.94 o 
  -3  17  15       37.16       26.76      8.07 o 
  -2  17  15      415.43      435.96     17.07 o 
  -1  17  15      252.08      282.68     18.16 o 
   0  17  15      186.29      192.72     14.05 o 
  -8   0  16        2.98       -6.86      6.86 o 
  -7   0  16      623.72      661.26     34.88 o 
  -6   0  16      392.40      408.35     17.88 o 
  -5   0  16      896.85      917.16     21.77 o 
  -4   0  16     2888.84     2916.56     40.36 o 
  -3   0  16     3311.78     3293.52     50.55 o 
  -2   0  16      668.04      717.17     21.95 o 
  -1   0  16     1424.15     1300.65     57.50 o 
   0   0  16        3.52       -2.89     10.74 o 
   1   0  16      320.12      311.53     24.60 o 
   2   0  16      583.17      499.40     32.02 o 
   3   0  16      478.08      455.16     31.25 o 
  -8   1  16      324.50      313.72     15.40 o 
  -7   1  16      479.08      472.67     20.97 o 
  -6   1  16      608.20      643.56     15.44 o 
  -5   1  16        0.05        1.27      2.50 o 
  -4   1  16        9.71       14.61      3.19 o 
  -3   1  16      525.61      549.22     13.15 o 
  -2   1  16      580.07      556.75     14.64 o 
  -1   1  16     1111.18     1063.15     28.83 o 
   0   1  16      925.46      900.52     31.94 o 
   1   1  16       38.61       43.90      7.91 o 
   2   1  16      130.88      115.32     11.59 o 
   3   1  16      102.19      108.04     14.67 o 
  -8   2  16      294.04      323.49     21.54 o 
  -7   2  16       11.90       18.93      7.46 o 
  -6   2  16     1891.35     1945.49     25.02 o 
  -5   2  16      240.64      225.36      7.60 o 
  -4   2  16     4489.44     4516.16     37.14 o 
  -3   2  16      954.92      876.77     15.61 o 
  -2   2  16     3454.94     3548.01     39.96 o 
  -1   2  16      105.57      100.21     11.74 o 
   0   2  16     1286.89     1343.98     33.75 o 
   1   2  16      486.79      492.97     28.17 o 
   2   2  16      374.58      367.02     19.61 o 
   3   2  16       42.45       42.08      8.55 o 
  -8   3  16       10.84        8.54      6.60 o 
  -7   3  16       63.84       39.32      8.85 o 
  -6   3  16      111.08      132.14     11.42 o 
  -5   3  16      255.85      270.14      8.07 o 
  -4   3  16      287.28      284.06      9.13 o 
  -3   3  16       59.12       50.69      4.44 o 
  -2   3  16       60.14       60.80      7.20 o 
  -1   3  16      846.93      793.77     25.14 o 
   0   3  16       28.38       37.06      8.20 o 
   1   3  16      346.38      339.52     19.20 o 
   2   3  16      198.75      192.14     15.00 o 
   3   3  16        3.34       -4.54      6.92 o 
  -8   4  16      145.72      158.69     14.00 o 
  -7   4  16      752.84      805.47     24.25 o 
  -6   4  16        3.08       11.26      5.74 o 
  -5   4  16     1434.05     1474.17     18.11 o 
  -4   4  16       26.16       25.78      3.59 o 
  -3   4  16     1748.63     1777.09     23.20 o 
  -2   4  16       25.12        6.03      7.30 o 
  -1   4  16     1116.79     1112.19     29.97 o 
   0   4  16      402.46      361.20     18.28 o 
   1   4  16      577.37      613.82     24.24 o 
   2   4  16       14.51       11.70      7.44 o 
   3   4  16        2.91       -2.55      6.87 o 
  -8   5  16      142.24       96.38     11.34 o 
  -7   5  16       59.53       56.08      8.32 o 
  -6   5  16      136.38      133.37     12.32 o 
  -5   5  16      511.08      503.56     17.96 o 
  -4   5  16      502.49      504.79     11.93 o 
  -3   5  16       38.73       36.84      8.57 o 
  -2   5  16       48.31       63.03      5.67 o 
  -1   5  16       26.91       38.35      5.70 o 
   0   5  16       10.28       -0.24      6.03 o 
   1   5  16     2007.12     1958.03     42.88 o 
   2   5  16       63.59       47.20      7.82 o 
   3   5  16      260.26      239.92     17.01 o 
  -7   6  16      173.56      137.35      9.42 o 
  -6   6  16      161.35      157.19     10.39 o 
  -5   6  16      135.93      137.70     10.12 o 
  -4   6  16      163.35      155.23      8.01 o 
  -3   6  16     3216.39     3250.91     42.25 o 
  -2   6  16     4245.11     4283.87     40.11 o 
  -1   6  16      467.24      483.50     17.74 o 
   0   6  16      322.02      291.26     12.75 o 
   1   6  16       38.50       19.50      6.66 o 
   2   6  16     1891.74     1887.31     44.06 o 
   3   6  16      131.75      153.13     20.90 o 
  -7   7  16        1.93       -0.65      4.83 o 
  -6   7  16       64.39       66.70      7.14 o 
  -5   7  16      190.61      185.30     11.72 o 
  -4   7  16      257.05      260.00     10.47 o 
  -3   7  16      234.57      249.41     14.79 o 
  -2   7  16       52.71       37.69      5.02 o 
  -1   7  16      140.96      114.45      7.95 o 
   0   7  16      468.28      470.06     21.11 o 
   1   7  16       73.24       66.03     11.46 o 
   2   7  16      238.44      230.02     18.63 o 
   3   7  16      321.08      323.36     21.97 o 
  -7   8  16      188.32      199.82     11.58 o 
  -6   8  16      330.42      337.65     14.54 o 
  -5   8  16     1616.81     1538.93     32.71 o 
  -4   8  16      486.58      504.42     13.79 o 
  -3   8  16     1194.81     1142.63     28.11 o 
  -2   8  16      715.84      800.73     22.11 o 
  -1   8  16      215.95      180.72     12.80 o 
   0   8  16      189.39      142.70     14.97 o 
   1   8  16      920.42      871.44     34.28 o 
   2   8  16      162.55      164.64     15.91 o 
   3   8  16      604.85      656.37     31.66 o 
  -7   9  16       24.39       24.18      6.25 o 
  -6   9  16       85.40       88.60      8.93 o 
  -5   9  16      207.59      213.75     13.00 o 
  -4   9  16      153.19      159.54     10.30 o 
  -3   9  16     1754.28     1804.22     60.02 o 
  -2   9  16      856.61      866.26     25.23 o 
  -1   9  16       36.09       22.91      6.11 o 
   0   9  16        0.48        0.96      6.71 o 
   1   9  16       12.71       17.75      7.92 o 
   2   9  16       81.50       68.07     10.28 o 
   3   9  16       40.70       59.78     11.40 o 
  -7  10  16       76.25       70.98     10.17 o 
  -6  10  16      294.10      325.98     16.07 o 
  -5  10  16       98.05      110.10      9.95 o 
  -4  10  16     1470.27     1435.33     25.17 o 
  -3  10  16       35.23       62.79     10.93 o 
  -2  10  16     2273.76     2194.67     40.07 o 
  -1  10  16       33.84       43.48      7.89 o 
   0  10  16      768.33      824.16     28.26 o 
   1  10  16      384.02      367.91     20.29 o 
   2  10  16      129.62      144.94     23.81 o 
  -6  11  16        7.59       16.27      6.12 o 
  -5  11  16      166.11      143.49     12.90 o 
  -4  11  16       12.73        7.03      5.62 o 
  -3  11  16       25.99       25.18      5.60 o 
  -2  11  16       10.75       10.12      6.04 o 
  -1  11  16      482.50      505.31     18.85 o 
   0  11  16       53.08       42.61      8.28 o 
   1  11  16        2.97       -0.96     10.06 o 
   2  11  16      161.22      169.79     14.69 o 
  -6  12  16       91.16      106.18     11.62 o 
  -5  12  16      673.01      675.48     23.41 o 
  -4  12  16       24.94       37.94      7.22 o 
  -3  12  16      825.89      805.60     28.06 o 
  -2  12  16      376.98      370.50     16.32 o 
  -1  12  16      204.90      214.83     11.82 o 
   0  12  16      377.66      400.45     18.45 o 
   1  12  16      473.30      503.28     21.05 o 
   2  12  16      255.20      260.32     23.71 o 
  -6  13  16      121.19      133.58     12.08 o 
  -5  13  16        4.03        8.17      6.00 o 
  -4  13  16       64.20       37.30      7.55 o 
  -3  13  16       42.45       30.84      7.39 o 
  -2  13  16      200.66      187.92     15.70 o 
  -1  13  16        0.89        9.35      4.93 o 
   0  13  16       74.65       88.23      9.83 o 
   1  13  16        0.03       -1.00      5.78 o 
  -5  14  16       96.77       90.69      9.94 o 
  -4  14  16      179.42      161.99     12.25 o 
  -3  14  16      758.17      798.51     25.66 o 
  -2  14  16      349.80      345.67     16.45 o 
  -1  14  16      514.33      537.41     18.67 o 
   0  14  16      198.46      212.55     14.14 o 
   1  14  16      184.76      173.60     13.64 o 
  -5  15  16        0.04        0.85      6.37 o 
  -4  15  16        0.03       -1.24      6.47 o 
  -3  15  16       26.68       19.97      7.18 o 
  -2  15  16       43.11       32.48      6.13 o 
  -1  15  16       91.07       82.29      8.16 o 
   0  15  16      129.13      143.84     12.06 o 
  -4  16  16       34.50       37.73      8.71 o 
  -3  16  16      603.78      642.91     24.07 o 
  -2  16  16      460.57      479.59     19.53 o 
  -1  16  16      590.59      549.11     24.68 o 
  -2  17  16      136.37      165.44     13.29 o 
  -8   1  17      169.70      182.90     13.70 o 
  -7   1  17        2.44       -1.81      6.71 o 
  -6   1  17     1015.19     1068.87     20.75 o 
  -5   1  17      457.37      472.57     11.56 o 
  -4   1  17        3.28       -1.48      5.27 o 
  -3   1  17       98.11      105.87      6.42 o 
  -2   1  17     2306.28     2361.24     33.79 o 
  -1   1  17      434.29      460.10     20.04 o 
   0   1  17       14.03       15.37      6.80 o 
   1   1  17     1004.35      969.57     30.98 o 
   2   1  17      159.30      150.16     13.92 o 
   3   1  17       77.00       68.72     12.07 o 
  -8   2  17        0.62        0.95      6.49 o 
  -7   2  17        6.96        4.84      5.88 o 
  -6   2  17      112.85      136.52     10.10 o 
  -5   2  17      127.33      113.53      6.90 o 
  -4   2  17       54.76       53.90      4.81 o 
  -3   2  17      140.10      148.80      7.55 o 
  -2   2  17      450.15      449.88     15.17 o 
  -1   2  17      143.19      153.81     12.27 o 
   0   2  17      615.93      670.17     25.33 o 
   1   2  17        6.58       -2.51      6.93 o 
   2   2  17      131.96      121.99     13.05 o 
   3   2  17      327.76      296.77     19.04 o 
  -8   3  17      122.89      133.61     19.87 o 
  -7   3  17       80.48       82.23      9.92 o 
  -6   3  17       99.53      116.41      9.60 o 
  -5   3  17     3407.53     3429.98     34.83 o 
  -4   3  17      132.05      119.16      6.47 o 
  -3   3  17      444.62      412.59     13.96 o 
  -2   3  17     1330.16     1304.24     28.44 o 
  -1   3  17      137.90      108.76     11.15 o 
   0   3  17      132.37      133.84     12.11 o 
   1   3  17        3.23        5.96      8.55 o 
   2   3  17      363.65      349.46     25.82 o 
   3   3  17       35.61       45.55      9.45 o 
  -7   4  17      122.59      142.96     11.63 o 
  -6   4  17       22.76       11.41      6.15 o 
  -5   4  17      346.51      317.35     10.89 o 
  -4   4  17      201.94      193.69      8.01 o 
  -3   4  17     2624.77     2458.21     32.97 o 
  -2   4  17      386.90      376.31     15.74 o 
  -1   4  17       27.33       34.20      7.42 o 
   0   4  17      507.83      516.55     22.20 o 
   1   4  17       22.91       21.24      8.38 o 
   2   4  17       97.96      107.24     11.90 o 
   3   4  17       11.34       13.88      8.26 o 
  -7   5  17      414.50      387.34     17.54 o 
  -6   5  17      720.16      775.80     27.35 o 
  -5   5  17      171.65      210.81     12.61 o 
  -4   5  17      169.54      190.14      8.89 o 
  -3   5  17      147.20      149.50      8.97 o 
  -2   5  17      572.85      596.80     17.43 o 
  -1   5  17     1797.62     1670.51     31.49 o 
   0   5  17       76.66       54.35      8.62 o 
   1   5  17     1028.32     1104.49     33.38 o 
   2   5  17       24.61       35.06     10.06 o 
   3   5  17      258.00      231.20     17.34 o 
  -7   6  17      121.68      124.84      9.65 o 
  -6   6  17       60.38       66.94      9.19 o 
  -5   6  17        1.43       12.50      7.72 o 
  -4   6  17       14.46       19.78      4.73 o 
  -3   6  17      400.66      415.08     14.55 o 
  -2   6  17      344.75      373.40     14.05 o 
  -1   6  17     1477.84     1472.20     31.32 o 
   0   6  17       33.11       35.35      7.85 o 
   1   6  17       55.67       52.13      8.82 o 
   2   6  17        6.74        6.51      7.88 o 
   3   6  17       36.56       43.94     15.93 o 
  -7   7  17      244.62      255.09     12.65 o 
  -6   7  17      517.32      513.62     17.81 o 
  -5   7  17        2.84       -0.66      7.56 o 
  -4   7  17        3.82       -1.94      4.26 o 
  -3   7  17      456.30      510.66     18.35 o 
  -2   7  17     1545.09     1489.62     27.50 o 
  -1   7  17     2975.96     2984.78     44.72 o 
   0   7  17     1638.81     1630.47     39.80 o 
   1   7  17       78.17       84.70     13.02 o 
   2   7  17      268.19      252.79     27.07 o 
  -7   8  17       59.10       47.01      7.32 o 
  -6   8  17      274.79      294.79     15.30 o 
  -5   8  17      116.02       97.86     12.50 o 
  -4   8  17       74.19       69.38      8.39 o 
  -3   8  17       55.74       64.44      7.55 o 
  -2   8  17      828.48      776.79     32.11 o 
  -1   8  17       10.19       15.15      6.97 o 
   0   8  17      740.58      699.00     31.16 o 
   1   8  17      490.59      474.99     26.54 o 
   2   8  17        0.13       -7.93      9.30 o 
  -7   9  17      210.68      191.70     14.47 o 
  -6   9  17       16.80       10.27      5.92 o 
  -5   9  17        8.32        2.08      5.37 o 
  -4   9  17       59.35       61.75      8.47 o 
  -3   9  17       15.51        7.43      4.41 o 
  -2   9  17        9.14       14.67      5.43 o 
  -1   9  17       30.24       18.45      6.04 o 
   0   9  17      760.70      793.74     28.43 o 
   1   9  17      165.80      180.15     14.78 o 
   2   9  17        4.57       16.40      7.27 o 
  -6  10  17       43.04       32.45      6.83 o 
  -5  10  17        4.19       -4.06      6.13 o 
  -4  10  17        3.19        3.80      7.29 o 
  -3  10  17       65.77       74.78     13.11 o 
  -2  10  17        9.59       14.05      5.90 o 
  -1  10  17       41.45       46.09      8.67 o 
   0  10  17       11.61        0.75      6.38 o 
   1  10  17       48.27       54.92      9.56 o 
   2  10  17       11.70        8.88      8.80 o 
  -6  11  17      245.14      233.07     14.38 o 
  -5  11  17       24.80       12.14      5.77 o 
  -4  11  17     1275.94     1227.82     35.51 o 
  -3  11  17     1306.59     1330.46     36.12 o 
  -2  11  17     1654.02     1672.79     34.31 o 
  -1  11  17      181.09      211.28     14.04 o 
   0  11  17     1054.92     1080.04     34.07 o 
   1  11  17      432.89      454.91     23.35 o 
  -6  12  17       11.47        0.86      7.58 o 
  -5  12  17       78.35       74.66      8.73 o 
  -4  12  17       32.22       19.29      6.75 o 
  -3  12  17       77.16       56.68     12.41 o 
  -2  12  17       68.35       57.60      7.32 o 
  -1  12  17       31.97       18.76      6.13 o 
   0  12  17        0.42       14.68      7.51 o 
   1  12  17      104.87      129.05     14.12 o 
  -5  13  17       61.72       44.92      8.44 o 
  -4  13  17       12.68        8.27      5.85 o 
  -3  13  17      736.76      679.79     26.96 o 
  -2  13  17       28.97       27.01      6.77 o 
  -1  13  17      463.75      450.92     17.28 o 
   0  13  17       82.76       91.64     10.19 o 
   1  13  17       14.51       11.10      6.52 o 
  -5  14  17        6.06        5.10      6.57 o 
  -4  14  17        1.26       -3.92      7.22 o 
  -3  14  17        7.25        3.58      7.55 o 
  -2  14  17       55.72       72.66     12.83 o 
  -1  14  17       34.92       36.66      6.96 o 
   0  14  17        3.38       -0.12      7.62 o 
  -4  15  17      311.69      309.96     17.33 o 
  -3  15  17       98.23      108.17     12.09 o 
  -2  15  17       52.13       62.67      7.77 o 
  -1  15  17      443.18      515.52     19.00 o 
  -2  16  17      186.40      206.66     18.23 o 
  -7   0  18       10.91        8.70      8.41 o 
  -6   0  18      753.94      834.92     27.49 o 
  -5   0  18       44.71       35.95      6.97 o 
  -4   0  18      375.41      370.54     16.04 o 
  -3   0  18      948.58      963.55     31.94 o 
  -2   0  18       48.36       34.54     10.10 o 
  -1   0  18      209.76      201.51     20.01 o 
   0   0  18      722.02      714.07     37.57 o 
   1   0  18      601.72      572.01     35.25 o 
   2   0  18      169.63      164.23     23.23 o 
  -7   1  18        2.28       -7.04      7.04 o 
  -6   1  18       25.73       22.68      5.98 o 
  -5   1  18        1.96        0.76      4.93 o 
  -4   1  18       64.74       64.87      5.37 o 
  -3   1  18      190.84      193.21      9.43 o 
  -2   1  18       28.62       15.79      9.30 o 
  -1   1  18      115.58      108.78     11.00 o 
   0   1  18      118.44      120.19     12.16 o 
   1   1  18      454.08      417.87     25.40 o 
   2   1  18        8.59        3.46      7.80 o 
  -7   2  18      221.26      220.08     15.64 o 
  -6   2  18      432.00      469.00     17.76 o 
  -5   2  18       44.23       52.91      6.45 o 
  -4   2  18      666.69      690.55     15.31 o 
  -3   2  18      852.10      869.79     20.58 o 
  -2   2  18     1099.52     1117.51     30.96 o 
  -1   2  18      675.28      563.78     22.97 o 
   0   2  18     1735.40     1737.06     41.28 o 
   1   2  18      104.70       98.91     11.65 o 
   2   2  18      116.30      137.63     13.74 o 
  -7   3  18       79.44       50.05      8.74 o 
  -6   3  18       32.93       30.91      5.68 o 
  -5   3  18       26.42       22.00      4.10 o 
  -4   3  18       16.28       27.32      4.66 o 
  -3   3  18      130.96      111.68      7.98 o 
  -2   3  18      257.65      228.65     12.80 o 
  -1   3  18      811.28      746.12     26.45 o 
   0   3  18       51.93       32.35      7.91 o 
   1   3  18      297.01      246.38     17.16 o 
   2   3  18      110.97      133.87     13.18 o 
  -7   4  18      399.60      417.17     21.07 o 
  -6   4  18       47.00       43.24      7.23 o 
  -5   4  18      750.28      770.13     18.94 o 
  -4   4  18      189.81      197.06      9.65 o 
  -3   4  18      790.30      809.27     19.91 o 
  -2   4  18      221.57      194.01     11.91 o 
  -1   4  18      940.78      895.49     29.06 o 
   0   4  18      202.89      203.76     15.12 o 
   1   4  18     1284.16     1354.08     38.19 o 
   2   4  18       14.46       10.94      8.13 o 
  -7   5  18      220.55      214.31     14.14 o 
  -6   5  18        3.08        3.29      6.86 o 
  -5   5  18       80.92       92.52      9.27 o 
  -4   5  18       18.37       11.91      4.91 o 
  -3   5  18      325.07      274.82     11.91 o 
  -2   5  18       17.57       18.96      5.95 o 
  -1   5  18       39.26       41.35      8.38 o 
   0   5  18       65.36       49.63      9.22 o 
   1   5  18        9.05       -2.54      7.80 o 
   2   5  18       46.32       64.78     10.99 o 
  -7   6  18       16.87       16.07      6.33 o 
  -6   6  18     1005.26     1015.33     32.13 o 
  -5   6  18     2059.06     2119.41     43.65 o 
  -4   6  18      481.01      532.37     22.19 o 
  -3   6  18       40.33       40.19      6.96 o 
  -2   6  18        3.40        3.05      6.49 o 
  -1   6  18      419.11      346.56     18.62 o 
   0   6  18      252.08      232.55     16.25 o 
   1   6  18       34.81       28.59      9.01 o 
   2   6  18      981.93      984.72     34.30 o 
  -7   7  18        2.38        7.10      6.48 o 
  -6   7  18        0.44        6.43      6.06 o 
  -5   7  18      428.44      423.66     32.92 o 
  -4   7  18      428.08      462.94     17.36 o 
  -3   7  18     1862.05     1899.45     46.02 o 
  -2   7  18      635.59      669.44     21.88 o 
  -1   7  18     1107.94     1055.75     32.14 o 
   0   7  18        4.22        9.63      6.52 o 
   1   7  18      514.71      530.24     28.66 o 
   2   7  18        4.00        3.85      9.53 o 
  -7   8  18       68.27       46.42      6.84 o 
  -6   8  18      687.79      676.45     27.15 o 
  -5   8  18      596.97      676.54     30.38 o 
  -4   8  18       77.65       79.57      7.86 o 
  -3   8  18       13.93       24.56      7.96 o 
  -2   8  18      162.73      184.90     14.04 o 
  -1   8  18     1532.70     1536.77     38.08 o 
   0   8  18      373.56      367.66     24.02 o 
   1   8  18     1307.74     1242.61     43.62 o 
   2   8  18       78.29       87.56     12.94 o 
  -6   9  18       54.02       38.66      9.85 o 
  -5   9  18       15.82       11.52      7.19 o 
  -4   9  18       18.53        7.74     11.41 o 
  -3   9  18      287.67      251.97     15.96 o 
  -2   9  18       19.81       21.58      5.42 o 
  -1   9  18       21.08       11.69      5.58 o 
   0   9  18      112.56       90.30     13.56 o 
   1   9  18        8.61        2.66      7.25 o 
  -6  10  18       76.36       60.70      7.87 o 
  -5  10  18      276.09      274.30     25.73 o 
  -4  10  18       95.88       97.97     11.02 o 
  -3  10  18       46.44       23.59      6.55 o 
  -2  10  18      640.19      622.34     22.56 o 
  -1  10  18       27.41       47.03     10.63 o 
   0  10  18       96.30       92.31     11.66 o 
   1  10  18       14.23        6.47      8.97 o 
  -6  11  18       18.77        5.62      9.14 o 
  -5  11  18      116.84      121.42     12.49 o 
  -4  11  18      429.21      451.80     22.32 o 
  -3  11  18       22.57        6.16      7.90 o 
  -2  11  18       99.01       96.28      9.87 o 
  -1  11  18       10.33       19.05      7.21 o 
   0  11  18       67.18       62.63      9.95 o 
   1  11  18      110.96      110.91     12.81 o 
  -5  12  18       94.78       49.40      7.97 o 
  -4  12  18       21.46       21.26      7.09 o 
  -3  12  18       98.73       52.94     10.42 o 
  -2  12  18       98.91       85.81     14.07 o 
  -1  12  18      450.67      454.43     20.41 o 
   0  12  18       25.36       26.97      8.37 o 
  -5  13  18       12.75        7.65      6.57 o 
  -4  13  18       33.21       27.36      7.88 o 
  -3  13  18        5.16        5.06      7.56 o 
  -2  13  18       27.84       31.02      6.14 o 
  -1  13  18       37.57       35.49      6.50 o 
   0  13  18      562.70      660.37     25.15 o 
  -4  14  18       80.08       68.73     12.57 o 
  -3  14  18      207.04      189.64     15.45 o 
  -2  14  18      440.23      480.06     18.45 o 
  -1  14  18       28.93       25.37     11.33 o 
  -7   1  19        7.29        3.66      9.39 o 
  -6   1  19      273.48      281.33     14.51 o 
  -5   1  19      277.32      288.56     12.75 o 
  -4   1  19      159.49      191.26      8.67 o 
  -3   1  19       99.86      114.04      9.86 o 
  -2   1  19     1712.27     1760.29     39.96 o 
  -1   1  19      444.78      398.62     20.20 o 
   0   1  19      941.92      917.76     31.26 o 
   1   1  19      662.62      653.84     33.03 o 
   2   1  19      318.54      314.72     20.33 o 
  -7   2  19        7.39        4.62      9.56 o 
  -6   2  19        1.09        3.14      5.27 o 
  -5   2  19      133.77      140.60      9.70 o 
  -4   2  19      193.14      202.34     11.26 o 
  -3   2  19       19.17       14.64      4.86 o 
  -2   2  19      239.71      246.20     15.87 o 
  -1   2  19      523.74      511.02     22.71 o 
   0   2  19      208.44      223.25     16.54 o 
   1   2  19      274.89      232.99     17.55 o 
   2   2  19       36.83       33.95      8.74 o 
  -7   3  19      420.89      416.25     21.61 o 
  -6   3  19      642.59      657.83     22.13 o 
  -5   3  19      837.92      825.86     20.73 o 
  -4   3  19      446.06      454.70     16.22 o 
  -3   3  19      451.20      496.59     16.32 o 
  -2   3  19        2.90        1.23      6.74 o 
  -1   3  19       13.04       27.54      7.65 o 
   0   3  19        3.82       -1.42      8.00 o 
   1   3  19      370.53      365.58     20.79 o 
   2   3  19      176.80      151.47     14.29 o 
  -7   4  19       20.87        6.59      7.80 o 
  -6   4  19      134.64      122.93     10.58 o 
  -5   4  19        2.01        3.70      5.80 o 
  -4   4  19       35.14       12.00      7.11 o 
  -3   4  19      199.98      178.29     10.11 o 
  -2   4  19       36.55       36.67      6.77 o 
  -1   4  19        0.91        5.16      6.96 o 
   0   4  19       39.88       29.39      8.00 o 
   1   4  19       67.84       42.52      9.22 o 
   2   4  19        2.82        3.54      7.05 o 
  -7   5  19       48.70       41.82      7.68 o 
  -6   5  19       78.69      103.33     14.29 o 
  -5   5  19      359.82      389.37     17.78 o 
  -4   5  19      215.97      229.92     12.73 o 
  -3   5  19     1640.86     1567.50     32.94 o 
  -2   5  19       23.41       26.50      6.44 o 
  -1   5  19      225.09      190.65     14.72 o 
   0   5  19      443.21      434.16     22.23 o 
   1   5  19      133.88      131.14     13.74 o 
  -6   6  19        2.08        5.23      6.17 o 
  -5   6  19      346.03      321.17     21.63 o 
  -4   6  19        2.04       12.38      5.91 o 
  -3   6  19        0.36       -1.58      5.02 o 
  -2   6  19        0.00        0.73      5.57 o 
  -1   6  19       84.85      104.71     11.50 o 
   0   6  19        0.63       -0.40      7.21 o 
   1   6  19        9.51        7.90      7.44 o 
  -6   7  19      181.63      174.80     27.92 o 
  -5   7  19       45.27       50.91      9.08 o 
  -4   7  19     1125.32     1114.64     33.12 o 
  -3   7  19      906.81      974.27     30.98 o 
  -2   7  19     1050.56     1079.90     28.46 o 
  -1   7  19      131.34      118.79     12.01 o 
   0   7  19      374.95      440.83     22.47 o 
   1   7  19       45.40       58.42     14.16 o 
  -6   8  19       35.89       40.37      9.10 o 
  -5   8  19      340.54      312.96     22.04 o 
  -4   8  19       37.27       33.06      7.87 o 
  -3   8  19        8.01       13.51      7.00 o 
  -2   8  19       29.74       11.02      7.09 o 
  -1   8  19       98.76       74.55     12.23 o 
   0   8  19      370.49      353.34     24.38 o 
   1   8  19       17.73        9.46      9.27 o 
  -6   9  19       20.70       12.64      7.91 o 
  -5   9  19      167.04      153.12     14.19 o 
  -4   9  19      288.69      251.62     17.03 o 
  -3   9  19      630.06      578.40     20.58 o 
  -2   9  19      188.60      215.25     13.52 o 
  -1   9  19       89.44       84.43     11.33 o 
   0   9  19        3.04        5.95     10.16 o 
   1   9  19      196.19      161.38     14.76 o 
  -5  10  19       76.80       76.19     10.69 o 
  -4  10  19       68.92       51.74      9.82 o 
  -3  10  19      170.44      187.72     12.54 o 
  -2  10  19       11.08        7.52      6.51 o 
  -1  10  19       20.30       16.90      9.98 o 
   0  10  19        5.25        4.59      8.04 o 
  -5  11  19      401.90      447.42     23.15 o 
  -4  11  19      564.09      604.72     26.38 o 
  -3  11  19       73.08       74.80      9.76 o 
  -2  11  19      364.17      383.80     17.75 o 
  -1  11  19        2.37        7.40      5.96 o 
   0  11  19      167.54      144.34     14.05 o 
  -4  12  19       32.19       21.44      8.21 o 
  -3  12  19        8.26        8.96      5.96 o 
  -2  12  19       45.28       25.96      6.99 o 
  -1  12  19        0.83       -1.29      6.81 o 
  -3  13  19       79.96       84.32      9.96 o 
  -2  13  19      104.18      107.31      9.45 o 
  -7   0  20      129.26      160.63     20.48 o 
  -6   0  20      601.68      671.52     38.79 o 
  -5   0  20      113.54      126.52     16.68 o 
  -4   0  20      512.88      526.45     25.46 o 
  -3   0  20     1068.28     1121.08     48.78 o 
  -2   0  20       61.75       77.88     14.18 o 
  -1   0  20      342.29      328.25     26.90 o 
   0   0  20     1018.78     1069.31     49.47 o 
   1   0  20        3.79      -13.96     13.96 o 
  -7   1  20        5.16        3.37      8.89 o 
  -6   1  20      511.30      528.42     24.64 o 
  -5   1  20       46.25       44.80      6.15 o 
  -4   1  20       13.13       11.73      4.94 o 
  -3   1  20       38.42       22.83      7.19 o 
  -2   1  20       17.00        8.53      7.23 o 
  -1   1  20        7.28       27.67      8.89 o 
   0   1  20      152.76      122.64     13.42 o 
   1   1  20       35.21       48.66      9.85 o 
  -7   2  20      316.02      324.40     25.06 o 
  -6   2  20      352.37      380.69     20.79 o 
  -5   2  20      110.56      128.42      9.43 o 
  -4   2  20      943.46      944.77     23.68 o 
  -3   2  20     1183.47     1208.38     29.95 o 
  -2   2  20      563.46      555.50     23.77 o 
  -1   2  20      168.66      197.13     15.48 o 
   0   2  20      281.15      325.40     20.96 o 
   1   2  20      223.74      246.22     18.34 o 
  -6   3  20        3.22       -5.24      6.16 o 
  -5   3  20       68.45       73.87      8.87 o 
  -4   3  20      189.76      166.78     11.63 o 
  -3   3  20        1.63        5.48      6.00 o 
  -2   3  20       28.72       12.24     10.31 o 
  -1   3  20      186.81      172.10     14.66 o 
   0   3  20      141.11      147.42     13.99 o 
   1   3  20        3.02       11.96      8.46 o 
  -6   4  20        7.04        9.04      8.97 o 
  -5   4  20       67.25       63.94      8.32 o 
  -4   4  20      199.24      182.94     11.91 o 
  -3   4  20      447.07      430.31     18.41 o 
  -2   4  20      373.19      386.31     22.27 o 
  -1   4  20       99.77       81.42     12.17 o 
   0   4  20       10.20       11.34      7.41 o 
   1   4  20      406.69      424.25     23.07 o 
  -6   5  20       49.35       68.93      8.72 o 
  -5   5  20       13.71       17.01      6.88 o 
  -4   5  20      443.97      466.58     18.34 o 
  -3   5  20      501.84      507.16     19.82 o 
  -2   5  20      273.42      253.01     16.60 o 
  -1   5  20       12.73        8.71      6.69 o 
   0   5  20       92.41       93.90     12.07 o 
   1   5  20      333.02      265.47     18.95 o 
  -6   6  20     1102.37     1120.69     34.10 o 
  -5   6  20      179.21      206.76     15.57 o 
  -4   6  20       29.86       44.15      6.82 o 
  -3   6  20      415.46      476.78     19.25 o 
  -2   6  20      318.97      298.24     15.83 o 
  -1   6  20      371.57      376.71     20.80 o 
   0   6  20      481.82      460.05     23.78 o 
   1   6  20      420.40      440.78     24.01 o 
  -6   7  20        9.54       22.65      8.30 o 
  -5   7  20      148.71      151.62     17.77 o 
  -4   7  20      608.30      639.34     26.01 o 
  -3   7  20       11.00       19.45      8.63 o 
  -2   7  20       45.06       37.01      7.41 o 
  -1   7  20       80.66       73.14     10.21 o 
   0   7  20       32.33       45.90      8.98 o 
  -5   8  20        5.89       18.14      6.88 o 
  -4   8  20      215.77      206.93     15.74 o 
  -3   8  20      297.71      306.56     15.79 o 
  -2   8  20      737.67      689.85     30.49 o 
  -1   8  20       30.46       21.17     17.46 o 
   0   8  20      299.12      303.57     23.62 o 
  -5   9  20       11.50        5.81      6.79 o 
  -4   9  20        8.01       10.32      7.45 o 
  -3   9  20      205.33      210.03     13.41 o 
  -2   9  20      168.35      183.00     12.87 o 
  -1   9  20        0.52       14.74      7.41 o 
   0   9  20        9.47       -9.53     10.36 o 
  -5  10  20        5.22        7.14      7.74 o 
  -4  10  20      252.88      232.02     16.92 o 
  -3  10  20      181.62      221.60     18.44 o 
  -2  10  20      668.26      688.51     24.23 o 
  -1  10  20       79.72       63.71     10.24 o 
  -4  11  20       72.63       67.13      9.19 o 
  -3  11  20        0.77       -5.57      7.52 o 
  -2  11  20        5.74        3.36      6.72 o 
  -6   1  21      115.91      118.41     14.35 o 
  -5   1  21      433.66      434.19     16.57 o 
  -4   1  21      144.48      170.37     10.77 o 
  -3   1  21      109.61      120.90     12.01 o 
  -2   1  21     1154.22     1135.77     34.76 o 
  -1   1  21      661.12      611.84     26.71 o 
   0   1  21      253.62      270.58     18.57 o 
  -6   2  21      197.10      190.16     17.35 o 
  -5   2  21        0.25        1.66      5.70 o 
  -4   2  21      469.50      507.73     19.92 o 
  -3   2  21        1.55       -2.88      6.44 o 
  -2   2  21       55.20       76.77     11.77 o 
  -1   2  21        6.92       12.17      8.34 o 
   0   2  21        7.12       14.84      8.10 o 
  -6   3  21      989.66     1086.36     35.70 o 
  -5   3  21       72.61       77.55     11.47 o 
  -4   3  21      275.59      284.86     14.99 o 
  -3   3  21      467.72      484.67     19.90 o 
  -2   3  21      609.50      577.48     31.60 o 
  -1   3  21      399.21      361.17     20.89 o 
   0   3  21       44.52       65.47     11.11 o 
  -6   4  21       70.42       66.30     10.78 o 
  -5   4  21      213.66      216.30     15.77 o 
  -4   4  21        0.21        3.77      5.55 o 
  -3   4  21        8.01       -5.81      6.03 o 
  -2   4  21      151.20      152.80     13.94 o 
  -1   4  21        4.76        5.32      7.07 o 
   0   4  21       18.43       19.05      8.15 o 
  -6   5  21       67.37       50.33      8.28 o 
  -5   5  21      482.22      479.07     27.41 o 
  -4   5  21      157.13      194.98     12.72 o 
  -3   5  21       99.84      147.22     13.21 o 
  -2   5  21      128.93      115.66     12.49 o 
  -1   5  21       49.17       42.50      9.27 o 
   0   5  21      353.88      402.59     22.97 o 
  -5   6  21        8.33        3.15      9.56 o 
  -4   6  21       12.31        0.43      7.08 o 
  -3   6  21       82.86       83.95     12.16 o 
  -2   6  21      131.69      146.31     13.96 o 
  -1   6  21      223.78      216.65     16.89 o 
   0   6  21        1.35        7.54      8.27 o 
  -5   7  21      125.48      127.02     14.29 o 
  -4   7  21       60.36       85.42     11.11 o 
  -3   7  21       52.05       44.11     11.24 o 
  -2   7  21       20.83       22.85      7.74 o 
  -1   7  21       12.73       -0.32      7.18 o 
  -5   8  21       95.87       80.16     11.23 o 
  -4   8  21       18.26        6.66      8.34 o 
  -3   8  21      296.24      292.24     15.89 o 
  -2   8  21       28.18       10.71      8.13 o 
  -1   8  21      182.65      136.50     16.67 o 
  -4   9  21      626.28      619.20     27.16 o 
  -3   9  21      733.40      725.37     29.29 o 
  -2   9  21      202.38      214.80     14.35 o 
  -3  10  21       40.60       31.64      8.25 o 
  -5   0  22      725.41      747.08     42.27 o 
  -4   0  22       17.52       15.36     20.62 o 
  -3   0  22     1317.83     1461.47     55.56 o 
  -2   0  22      173.91      177.13     32.23 o 
  -1   0  22      196.32      161.66     21.97 o 
  -5   1  22       85.54       94.60     10.16 o 
  -4   1  22        2.68        6.35      5.56 o 
  -3   1  22       47.44       31.72      8.42 o 
  -2   1  22       35.02       31.86      8.61 o 
  -1   1  22       82.69       85.23     11.55 o 
  -5   2  22       11.62       11.70      6.00 o 
  -4   2  22      215.54      199.57     13.50 o 
  -3   2  22        2.07       -2.82      6.98 o 
  -2   2  22      171.20      184.46     15.34 o 
  -1   2  22        4.62       -7.61      7.61 o 
  -5   3  22        0.11        9.07      7.00 o 
  -4   3  22       38.13       37.72      9.93 o 
  -3   3  22        4.32        0.62      6.79 o 
  -2   3  22      203.18      167.26     15.11 o 
  -1   3  22        2.15       -3.63      8.46 o 
  -5   4  22      102.76       85.43     11.23 o 
  -4   4  22      167.63      154.94     11.56 o 
  -3   4  22      122.06      118.85     11.20 o 
  -2   4  22       50.87       64.52     10.43 o 
  -1   4  22      105.05      114.47     13.50 o 
  -5   5  22       76.42       78.99     10.83 o 
  -4   5  22       18.70       12.80      9.05 o 
  -3   5  22        0.03       10.34      6.37 o 
  -2   5  22        0.11       -0.80      6.89 o 
  -1   5  22        0.23        2.96      8.02 o 
  -4   6  22        5.93       -4.65      7.49 o 
  -3   6  22      350.35      385.38     18.62 o 
  -2   6  22       73.78       86.95     11.43 o 
  -4   7  22       22.96       27.59      8.62 o 
  -3   7  22       15.82        4.56      6.90 o 
  -2   7  22        9.16        5.92      9.92 o 
  -4   1  23      221.06      247.31     16.58 o 
  -3   1  23      549.57      594.77     26.50 o 
  -4   2  23      522.46      559.12     22.11 o 
  -3   2  23        0.45        2.59      6.81 o 
  -3   3  23       10.90        1.77      6.81 o 
                                                 
